# Supplementary material for: Whole-brain tissue mapping toolkit using large-scale highly multiplexed immunofluorescence imaging and deep neural networks
Source: Nat Commun. 2021 Mar 10;12:1550. doi: 10.1038/s41467-021-21735-x (PMC7946933; doi:10.1038/s41467-021-21735-x)
Supplement: Supplementary file 4 — Supplementary Data 1 [file 41467_2021_21735_MOESM4_ESM.xlsx]

## Sheet: Sheet1
Table S7. Cell phenotyping results
ID	centroid_x	centroid_y	xmin	ymin	xmax	ymax	NeuN	S100	Olig2	Iba1	RECA1	Cleaved Caspase-3	Tyrosine Hydroxylase	Blood Brain Barrier	GFP	PDGFR beta	Parvalbumin	Choline Acetyltransferase	GFAP	Smooth Muscle Actin	Glutaminase	Doublecortin	Sox2	PCNA	Vimentin	GAD67	Tbr1	Eomes	Calretinin	Nestin	Aquaporin-4	Calbindin
1	38157	29149	38142	29135	38173	29164	0	0	0	0	0	0	0	0	0	1	0	0	0	0	1	0	0	0	0	0	0	0	0	0	0	0
2	10900	28364	10880	28356	10921	28372	0	0	1	0	0	0	0	1	0	1	0	0	0	0	1	0	0	0	1	1	1	0	0	1	1	0
3	10939	28358	10923	28352	10955	28365	0	0	1	0	0	0	0	1	0	1	0	0	1	0	1	0	0	0	1	1	1	0	0	1	1	0
4	10833	28350	10813	28339	10853	28362	0	0	1	0	0	0	0	1	0	1	0	1	1	0	1	0	0	0	1	0	1	0	0	1	1	0
5	10790	28348	10771	28338	10809	28358	0	0	1	0	0	0	0	1	0	1	0	1	1	0	1	0	0	0	1	0	1	0	0	1	1	0
6	10903	28352	10885	28346	10921	28358	0	0	1	0	0	0	0	1	0	1	0	1	1	0	1	0	0	0	1	0	1	0	0	1	1	0
7	10968	28351	10954	28346	10982	28357	0	0	1	0	0	0	0	1	0	0	0	0	1	0	1	0	1	0	1	0	1	0	0	1	0	0
8	10899	28341	10882	28330	10917	28353	0	0	1	0	0	0	0	1	0	1	0	0	1	0	0	0	1	0	0	0	1	0	0	0	1	0
9	10962	28340	10948	28333	10976	28348	0	1	0	0	0	0	0	0	0	1	0	0	1	0	0	0	1	0	0	0	0	0	0	0	1	0
10	10869	28339	10857	28331	10882	28347	0	0	1	0	0	0	0	1	0	1	0	0	1	0	0	0	1	0	0	0	1	0	0	0	1	0
11	10993	28338	10977	28330	11009	28347	0	0	1	0	0	0	1	1	0	1	0	0	1	0	1	0	0	0	0	0	1	0	0	0	1	0
12	10674	28331	10656	28320	10692	28343	0	0	1	0	0	0	0	1	0	1	0	0	0	0	1	0	0	0	1	1	1	0	0	1	1	0
13	10720	28329	10703	28318	10737	28340	0	0	1	0	0	0	0	1	1	1	0	0	1	0	1	0	0	0	0	1	1	0	0	1	1	0
14	10698	28330	10688	28321	10708	28340	0	0	1	0	0	0	1	1	1	1	0	0	1	0	1	0	0	0	0	1	1	0	0	1	1	0
15	11032	28325	11019	28317	11046	28334	0	0	1	0	0	0	0	1	0	1	0	0	1	0	0	0	0	0	0	0	1	0	0	1	1	0
16	10674	28316	10660	28308	10688	28324	0	0	0	0	1	0	0	1	0	1	0	0	1	0	0	0	1	0	0	0	0	0	0	0	1	0
17	10779	28309	10760	28297	10799	28321	0	0	1	0	0	0	0	0	0	1	0	0	0	0	1	0	0	0	0	0	0	0	0	0	1	0
18	11064	28310	11043	28300	11085	28321	0	0	1	0	0	0	0	1	0	1	0	0	1	0	1	0	0	0	0	0	1	0	0	0	1	0
19	10628	28308	10611	28298	10646	28319	0	0	0	0	0	0	0	1	1	1	0	0	1	0	1	0	0	0	1	0	1	0	0	1	1	0
20	11117	28300	11097	28288	11137	28313	0	0	1	0	0	0	0	1	0	1	0	0	1	0	1	0	0	0	1	0	1	0	0	1	1	0
21	10600	28304	10585	28297	10615	28312	0	0	1	0	0	0	0	1	1	1	0	0	1	0	1	0	1	0	1	0	1	0	0	1	1	0
22	10817	28302	10810	28294	10825	28310	0	0	0	0	1	0	0	1	1	1	0	0	0	0	0	0	0	0	0	0	0	0	0	0	1	0
23	11393	28293	11370	28279	11416	28307	0	0	1	0	0	0	1	1	0	1	0	1	0	1	1	0	0	0	1	1	1	0	0	1	1	0
24	10553	28295	10540	28288	10566	28303	0	0	1	0	0	0	0	1	0	1	0	0	1	0	1	0	0	0	1	1	1	0	0	1	1	0
25	10580	28287	10564	28278	10597	28296	0	0	1	0	0	0	1	1	0	1	0	0	1	0	1	0	1	0	0	0	1	0	0	0	1	0
26	10532	28288	10522	28282	10542	28295	0	0	1	0	0	0	0	1	0	1	0	0	0	0	1	0	0	0	1	1	1	0	0	1	1	0
27	11142	28283	11126	28271	11158	28295	0	0	1	0	0	0	0	1	0	1	0	0	1	0	1	0	1	0	0	0	1	0	0	1	1	0
28	11218	28281	11196	28276	11241	28286	0	0	1	0	0	1	1	1	0	1	0	0	0	1	1	0	0	0	1	1	1	0	0	1	1	0
29	10508	28272	10490	28261	10527	28284	0	0	1	0	0	0	0	1	0	1	0	0	1	0	1	0	1	0	1	1	1	0	0	1	1	0
30	11366	28270	11354	28259	11378	28281	0	0	0	0	1	0	1	1	0	1	0	0	1	1	1	0	0	0	1	1	1	0	0	1	1	0
31	11262	28272	11250	28264	11274	28280	0	0	1	0	0	0	1	1	0	1	1	1	0	1	1	0	0	0	1	1	1	0	0	1	1	0
32	10468	28267	10448	28256	10488	28278	0	0	1	0	0	0	0	1	0	1	0	0	1	0	1	0	1	0	1	1	1	0	0	1	1	0
33	11391	28268	11376	28259	11406	28277	0	0	1	0	0	0	0	0	0	0	0	0	1	1	0	0	0	0	1	0	0	0	0	1	1	0
34	11316	28267	11303	28260	11330	28275	0	0	0	0	1	0	1	1	0	0	0	1	0	1	1	0	0	0	1	1	1	0	0	1	1	0
35	10530	28263	10517	28253	10544	28274	0	0	0	0	0	0	0	1	0	1	0	0	1	0	0	0	1	0	0	0	1	0	0	0	1	0
36	11193	28262	11182	28251	11204	28274	0	0	1	0	0	0	0	1	0	1	0	0	1	1	1	0	0	0	1	0	1	0	0	1	1	0
37	11289	28265	11274	28257	11305	28273	0	0	0	0	1	0	1	1	0	0	0	1	0	1	1	0	0	0	1	1	1	0	0	1	1	0
38	11294	28259	11283	28251	11306	28268	0	0	0	0	1	0	1	1	1	0	0	1	1	1	1	0	0	0	1	1	1	0	0	1	1	0
39	11345	28259	11333	28252	11358	28267	0	0	0	0	0	0	1	1	0	1	0	0	1	1	1	0	0	0	1	0	0	0	0	1	1	0
40	11237	28257	11227	28249	11248	28266	0	0	0	0	1	0	1	1	0	0	0	1	0	1	1	0	0	0	1	1	1	0	0	1	1	0
41	11220	28258	11209	28251	11232	28266	0	0	0	0	1	0	1	1	1	0	0	0	1	1	1	0	0	0	1	1	1	0	0	1	1	0
42	10461	28254	10448	28246	10474	28262	0	0	1	0	0	0	1	1	0	1	0	1	1	0	1	0	1	0	1	0	1	0	0	1	1	0
43	10436	28248	10424	28240	10448	28257	0	0	1	0	0	0	0	1	0	1	0	1	1	0	1	0	0	0	1	0	1	0	0	1	1	0
44	11241	28249	11229	28241	11254	28257	0	0	1	0	0	0	0	1	0	0	0	0	1	1	1	0	0	0	1	0	0	0	0	1	1	0
45	10475	28247	10455	28237	10496	28257	0	0	1	0	0	0	1	1	0	1	0	0	1	0	0	0	1	0	0	0	1	0	0	0	1	0
46	11447	28243	11432	28232	11462	28255	0	0	0	0	0	0	0	1	0	1	0	0	1	0	1	0	0	0	0	0	1	0	0	1	1	0
47	10413	28247	10401	28241	10426	28254	0	0	1	0	0	0	0	1	0	1	0	0	1	0	1	0	0	0	1	1	1	0	0	1	1	0
48	11479	28240	11464	28228	11495	28252	0	0	0	0	1	0	0	1	1	1	0	0	1	0	1	0	1	0	1	0	1	0	0	1	1	0
49	10648	28234	10636	28219	10660	28250	0	0	0	0	1	0	0	1	1	1	0	0	1	0	0	0	0	0	0	0	0	0	1	1	1	0
50	10401	28240	10389	28233	10413	28247	0	0	1	0	0	0	0	1	0	1	0	1	1	0	1	0	1	0	1	0	1	0	0	1	1	0
51	10342	28234	10323	28224	10361	28244	0	0	1	0	0	0	0	1	0	1	0	0	1	0	1	0	0	0	1	1	1	0	0	1	1	0
52	11500	28230	11490	28217	11511	28243	0	0	0	0	0	0	0	1	1	1	0	0	1	0	1	0	1	1	1	0	1	0	0	1	1	0
53	10800	28235	10793	28228	10808	28243	0	1	0	0	0	0	0	0	0	0	0	0	0	0	0	0	1	0	0	0	0	0	0	0	0	0
54	10292	28229	10269	28218	10316	28241	0	0	1	0	0	0	0	1	0	1	0	0	1	0	1	0	0	0	1	1	1	0	0	1	1	0
55	10375	28231	10363	28222	10387	28240	0	0	0	0	0	0	0	1	0	1	0	0	1	0	0	0	0	0	1	0	1	0	0	1	1	0
56	10403	28227	10393	28221	10413	28234	0	0	0	0	0	0	0	1	0	1	0	0	1	0	0	0	1	0	0	0	0	0	0	0	1	0
57	10256	28216	10239	28203	10273	28230	0	0	0	0	0	0	0	1	0	1	0	0	1	1	1	0	0	0	1	1	1	0	0	1	1	0
58	11515	28214	11501	28201	11529	28227	0	0	0	0	0	0	0	1	0	1	0	0	0	0	1	0	0	0	1	0	1	0	0	1	1	0
59	11555	28204	11543	28191	11567	28217	0	0	0	0	0	0	0	1	0	1	0	0	1	0	0	0	0	0	1	0	0	0	0	1	1	0
60	10275	28204	10264	28195	10287	28214	0	0	0	0	1	0	0	1	0	1	0	0	1	0	0	0	0	0	1	0	0	0	0	0	1	0
61	11468	28197	11456	28187	11480	28208	0	0	0	0	1	0	0	1	1	1	0	0	1	0	0	0	0	0	0	0	0	0	1	1	1	0
62	11536	28192	11523	28178	11550	28207	0	0	0	0	0	0	0	1	0	1	0	0	0	0	1	0	0	0	0	0	0	0	0	1	0	0
63	10213	28192	10195	28179	10232	28206	0	0	0	0	1	0	0	1	1	1	0	0	1	1	1	0	1	0	1	1	1	0	0	1	1	0
64	10172	28186	10153	28177	10192	28196	0	0	1	0	0	0	0	1	0	1	0	0	1	0	1	0	1	0	1	1	1	0	0	1	1	0
65	10128	28180	10115	28169	10141	28192	0	0	1	0	0	0	0	1	0	1	0	0	0	0	1	0	0	0	1	1	1	0	0	1	1	0
66	11380	28177	11362	28164	11399	28191	0	0	0	0	1	0	0	1	1	1	0	0	1	0	0	0	0	0	0	0	1	0	0	1	1	0
67	10225	28171	10211	28157	10240	28185	0	1	0	0	0	0	0	0	0	1	0	0	1	0	0	0	1	0	0	0	1	0	0	0	1	0
68	11567	28166	11548	28151	11586	28181	0	0	1	0	0	0	0	1	0	1	0	0	1	0	1	0	0	0	1	0	1	0	0	1	0	0
69	11179	28170	11172	28164	11187	28176	0	0	0	0	1	0	0	1	1	1	0	0	0	0	0	0	1	0	0	0	1	0	1	0	1	0
70	10183	28164	10168	28152	10199	28176	0	1	0	0	0	0	0	0	0	1	0	0	1	0	1	0	1	0	0	0	1	0	0	0	1	0
71	10792	28166	10782	28158	10803	28174	0	0	0	0	1	0	0	1	1	1	0	0	1	0	0	0	0	0	0	0	1	0	0	1	1	0
72	11958	28159	11945	28147	11971	28172	0	0	0	0	1	0	0	1	1	1	0	0	1	0	1	0	1	0	0	0	1	0	0	1	1	0
73	10111	28164	10096	28157	10127	28171	0	0	0	0	0	0	0	1	1	1	0	0	0	0	1	0	0	0	1	1	1	0	0	1	1	0
74	11076	28155	11061	28144	11091	28167	0	0	1	0	0	0	0	1	0	1	0	0	0	0	1	0	0	0	0	0	1	0	0	0	0	0
75	10072	28155	10051	28144	10094	28167	0	0	1	0	0	0	0	1	0	1	0	0	1	0	1	0	0	0	1	0	1	0	0	1	1	0
76	11717	28157	11710	28151	11725	28164	0	0	0	0	1	0	0	0	0	0	0	0	0	0	0	0	0	0	0	0	0	0	0	0	0	0
77	11392	28152	11380	28143	11405	28162	0	0	0	0	1	0	0	1	1	1	0	0	1	0	0	0	0	0	0	0	0	0	0	1	1	0
78	10103	28149	10092	28139	10114	28160	0	0	0	0	1	0	0	1	0	1	0	0	1	0	0	0	0	0	0	0	1	0	0	1	1	0
79	11582	28142	11568	28129	11597	28155	0	0	0	0	0	0	0	1	0	1	0	0	0	0	1	0	0	0	0	0	0	0	0	1	0	0
80	10121	28139	10109	28129	10134	28150	0	1	0	0	0	0	0	0	0	0	0	0	0	0	0	0	1	0	0	0	0	0	0	0	0	0
81	11953	28142	11945	28136	11962	28149	0	1	0	0	0	0	0	1	1	1	0	0	0	0	0	0	1	0	0	0	1	0	0	0	1	0
82	10649	28129	10634	28111	10665	28148	0	1	0	0	0	0	0	0	0	0	0	0	0	0	1	0	1	0	0	0	0	0	0	0	0	0
83	10022	28127	10005	28109	10039	28145	0	0	1	0	0	0	0	1	0	1	0	0	1	0	1	0	0	0	1	1	1	0	0	1	1	0
84	10538	28129	10524	28116	10553	28142	0	0	0	0	1	0	0	1	1	0	0	0	0	0	0	0	0	0	0	0	0	0	0	0	0	0
85	10065	28128	10053	28118	10078	28138	0	1	0	0	0	0	0	0	0	1	0	0	1	0	0	0	1	0	0	0	0	0	0	0	1	0
86	10762	28119	10746	28102	10779	28136	0	1	0	0	0	0	0	0	0	1	0	0	0	0	1	0	1	0	0	0	0	0	0	0	0	0
87	10965	28128	10958	28121	10972	28136	0	0	1	0	0	0	0	0	0	1	0	0	0	0	1	0	0	0	0	0	0	0	0	0	0	0
88	11501	28118	11485	28105	11517	28132	0	0	0	0	1	0	0	1	1	0	0	0	0	0	0	0	0	0	0	0	0	0	0	0	0	0
89	10378	28116	10366	28106	10390	28127	0	0	1	0	0	0	0	1	0	0	0	0	0	0	1	0	0	0	0	0	0	0	0	0	0	0
90	11623	28117	11613	28108	11634	28126	0	0	0	0	0	0	0	1	0	1	0	0	0	0	1	0	0	0	1	1	1	0	0	1	1	0
91	11258	28117	11250	28110	11266	28124	0	0	0	0	1	0	0	1	1	0	0	0	0	0	0	0	0	0	0	0	0	0	0	0	0	0
92	9997	28100	9977	28083	10018	28118	0	0	1	0	0	0	0	1	0	1	0	0	1	0	1	0	0	0	1	0	1	0	0	1	1	0
93	10388	28104	10373	28091	10403	28118	0	0	0	0	1	0	0	1	1	0	0	0	0	0	0	0	0	0	0	0	0	0	0	0	1	0
94	11628	28099	11616	28090	11641	28109	0	0	0	0	1	0	0	1	1	1	0	0	0	0	0	0	0	0	0	0	0	0	0	1	1	0
95	11652	28093	11638	28080	11667	28106	0	0	1	0	0	0	0	1	0	1	0	0	0	0	1	0	0	0	1	1	1	0	0	1	1	0
96	12196	28089	12178	28075	12214	28104	0	0	1	0	0	0	1	1	1	1	1	0	0	0	1	0	0	0	1	0	1	0	0	1	1	0
97	12170	28084	12159	28071	12181	28098	0	0	0	0	0	0	0	1	0	1	0	0	0	0	1	0	0	0	0	0	1	0	0	1	0	0
98	11088	28084	11081	28073	11096	28095	0	0	0	0	1	0	0	1	1	0	0	0	0	0	0	0	0	0	0	0	0	0	0	1	1	0
99	11645	28081	11634	28071	11657	28091	0	0	0	0	0	0	0	0	0	0	0	0	0	0	0	0	0	0	0	0	0	0	0	0	0	0
100	11682	28081	11670	28072	11694	28090	0	0	1	0	0	0	0	1	1	1	0	0	0	0	1	0	0	0	1	1	1	0	0	1	1	0
101	11666	28067	11656	28055	11677	28079	0	0	1	0	0	0	0	0	0	0	0	0	0	0	1	0	0	0	0	0	0	0	0	0	0	0
102	9928	28056	9919	28046	9938	28066	0	0	0	0	0	0	0	1	0	1	0	0	1	0	0	0	0	0	1	0	1	0	0	1	1	0
103	9906	28052	9894	28041	9919	28063	0	0	1	0	0	0	0	1	0	1	0	0	1	0	1	1	0	0	1	0	1	0	0	1	1	0
104	9884	28046	9870	28034	9898	28058	0	0	0	0	0	0	0	1	0	1	0	0	1	0	1	1	0	0	1	1	1	0	0	1	1	0
105	11901	28044	11889	28031	11913	28057	0	1	0	0	0	0	0	1	0	1	0	0	1	0	1	0	1	0	0	0	1	0	0	0	1	0
106	11720	28039	11704	28024	11737	28055	0	0	0	0	1	0	0	1	0	1	0	0	0	0	1	0	0	0	1	0	1	0	0	1	0	0
107	11673	28036	11661	28024	11685	28049	0	0	1	0	0	0	0	0	0	0	0	0	0	0	1	0	1	0	0	0	0	0	0	0	0	0
108	12061	28039	12049	28031	12074	28047	0	0	0	0	0	0	0	1	0	1	0	0	0	0	0	0	0	0	0	0	0	0	0	0	0	0
109	10337	28031	10322	28016	10352	28046	0	1	0	0	0	0	0	1	0	1	0	0	1	0	1	0	1	0	0	0	1	0	0	0	1	0
110	11190	28038	11181	28031	11200	28045	0	0	0	0	1	0	0	1	1	1	0	0	1	0	0	0	1	0	0	0	0	0	0	0	1	0
111	9857	28033	9844	28023	9870	28044	0	1	0	0	0	0	0	1	0	1	0	0	1	0	0	0	1	0	0	0	1	0	0	0	1	0
112	11173	28035	11166	28028	11180	28042	0	0	0	0	1	0	0	1	0	1	0	0	0	0	0	0	0	0	0	0	0	0	0	0	1	0
113	9820	28034	9805	28026	9836	28042	0	0	1	0	0	0	0	1	0	1	0	1	1	0	1	0	0	0	1	0	1	0	0	1	1	0
114	11069	28026	11057	28015	11081	28038	0	0	0	1	0	0	0	0	0	0	0	0	0	0	0	0	0	0	0	0	0	0	0	0	0	0
115	9787	28019	9766	28010	9809	28028	0	0	1	0	0	0	0	1	0	1	0	0	1	0	1	0	0	0	1	1	1	0	0	1	1	0
116	12684	28008	12672	27989	12697	28027	0	0	0	0	1	0	1	1	1	1	0	0	0	1	0	0	0	0	1	1	1	0	0	1	1	0
117	11957	28014	11947	28003	11967	28026	0	0	1	0	0	0	0	0	0	1	0	0	0	0	1	0	1	0	0	0	1	0	0	0	0	0
118	12585	28011	12573	27997	12597	28026	0	0	0	0	0	0	0	1	0	1	1	0	0	0	1	0	0	0	0	0	1	0	0	1	1	0
119	11742	28018	11733	28011	11752	28025	0	0	0	0	1	0	0	0	0	0	0	0	0	0	0	0	0	0	0	0	0	0	0	0	0	0
120	10792	28013	10782	28003	10803	28024	0	0	0	1	0	0	0	0	0	0	0	0	0	0	0	0	0	0	0	0	1	0	0	0	1	0
121	12391	28009	12377	27996	12406	28022	0	0	0	1	0	0	0	0	0	1	0	0	0	0	0	0	0	0	0	0	0	0	0	0	0	0
122	10137	28004	10125	27986	10149	28022	0	0	0	0	1	0	0	1	1	1	0	0	1	0	0	0	0	0	0	0	1	0	0	0	0	0
123	12705	28002	12696	27985	12715	28020	0	0	0	0	1	0	0	1	1	1	1	0	0	1	0	0	0	0	1	0	1	0	0	1	1	0
124	11386	28005	11367	27991	11405	28020	0	0	1	0	0	0	0	0	0	0	0	0	0	0	1	0	0	0	0	0	1	0	0	0	0	0
125	12000	28006	11993	27995	12008	28017	0	0	0	0	1	0	0	1	0	1	0	0	0	0	0	0	0	0	0	0	0	0	0	0	0	0
126	12559	27999	12546	27986	12572	28013	0	0	1	0	0	0	0	0	0	1	0	0	0	0	1	0	0	0	0	0	0	0	0	0	1	0
127	12263	28003	12253	27994	12274	28012	0	1	0	0	0	0	0	1	0	0	0	0	0	0	0	0	1	0	0	0	0	0	0	0	0	0
128	9785	27998	9769	27986	9802	28011	0	0	0	0	0	0	0	1	0	1	0	0	1	0	1	0	1	0	0	0	1	0	0	0	1	0
129	9749	27998	9734	27987	9765	28010	0	0	0	0	0	0	0	1	1	1	0	0	1	1	1	0	0	0	1	1	1	0	0	1	1	0
130	11771	28000	11761	27992	11782	28008	0	0	0	0	1	0	0	1	0	1	0	0	0	0	0	0	0	0	1	1	0	0	0	1	0	0
131	11905	27998	11896	27990	11915	28006	0	0	0	0	1	0	0	1	1	1	0	0	0	0	0	0	0	0	0	0	0	0	0	0	0	0
132	10914	27987	10905	27969	10923	28005	0	1	0	0	0	0	0	1	0	0	0	0	0	0	0	0	1	0	0	0	0	0	0	0	0	0
133	11782	27985	11772	27975	11793	27996	0	0	0	0	1	0	0	0	0	0	0	0	0	0	0	0	0	0	0	0	0	0	0	1	0	0
134	9722	27985	9711	27975	9734	27995	0	0	0	0	1	0	0	1	1	1	0	0	1	1	1	0	0	0	1	1	1	0	0	1	0	0
135	11807	27982	11792	27970	11822	27994	0	0	0	0	0	0	0	1	0	1	0	0	1	0	1	0	1	0	1	0	1	0	0	1	1	0
136	9709	27982	9688	27971	9731	27994	0	0	0	0	1	0	0	1	1	1	0	0	0	1	1	0	0	0	1	1	1	0	0	1	0	0
137	12591	27987	12586	27981	12597	27993	0	1	0	0	0	0	0	0	0	0	0	0	0	0	0	0	1	0	0	0	0	0	0	0	0	0
138	10604	27979	10594	27965	10614	27993	0	0	0	1	0	0	0	0	0	0	0	0	0	0	0	0	0	0	0	0	0	0	0	0	0	0
139	12670	27978	12655	27964	12685	27992	0	0	0	0	1	0	0	1	1	1	0	0	0	1	0	0	0	0	0	0	0	0	0	1	0	0
140	11566	27965	11546	27942	11587	27989	0	0	1	0	0	0	0	0	0	0	0	0	0	0	1	0	0	0	0	0	0	0	0	0	0	0
141	12709	27974	12701	27961	12717	27987	0	0	0	0	1	0	0	1	1	1	0	0	0	1	0	0	0	0	0	0	1	0	0	1	0	0
142	11388	27968	11373	27956	11404	27981	0	0	0	0	1	0	0	1	1	0	0	0	0	0	0	0	0	0	0	0	0	0	0	0	1	0
143	9648	27959	9626	27942	9670	27977	1	0	0	0	0	0	0	1	1	1	0	0	0	0	1	0	1	0	1	1	1	0	0	1	0	0
144	11808	27968	11797	27959	11820	27977	0	0	0	0	1	0	0	0	0	0	0	0	0	0	0	0	0	0	0	0	0	0	0	0	0	0
145	11839	27963	11826	27950	11853	27976	0	0	0	0	0	1	0	1	0	1	0	0	1	0	1	0	1	0	1	0	1	0	0	1	1	0
146	12643	27959	12631	27948	12655	27971	0	0	0	1	0	0	0	1	0	0	0	0	0	0	0	0	0	0	0	0	0	0	0	0	0	0
147	12703	27957	12691	27947	12715	27968	0	0	0	0	1	0	0	1	1	0	0	0	0	1	0	0	0	0	0	0	0	0	0	1	0	0
148	12189	27959	12182	27950	12197	27968	0	0	0	0	1	0	0	1	1	0	0	0	0	0	0	0	0	0	0	0	0	0	0	0	0	0
149	10602	27948	10587	27937	10617	27959	0	1	0	0	0	0	0	0	0	0	0	0	0	0	0	0	1	0	0	0	0	0	0	0	0	0
150	9978	27950	9967	27942	9989	27958	0	0	0	1	0	0	0	1	0	1	0	0	0	0	0	0	0	0	0	0	0	0	0	0	0	0
151	11863	27939	11847	27922	11879	27957	0	0	0	0	0	0	0	1	0	1	0	0	0	0	1	0	1	0	1	0	1	0	0	1	1	0
152	9659	27946	9645	27937	9673	27955	0	0	0	0	1	0	0	1	1	1	0	0	1	0	0	0	1	0	0	0	0	0	0	1	0	0
153	11573	27943	11565	27935	11582	27952	0	0	1	0	0	0	0	0	0	0	0	0	0	0	1	0	0	0	0	0	0	0	0	0	0	0
154	13211	27939	13194	27927	13228	27952	0	1	0	0	0	1	0	1	0	1	0	0	1	0	1	0	1	0	0	0	1	0	0	0	1	0
155	12138	27935	12124	27922	12153	27949	0	0	1	0	0	0	0	1	0	1	0	0	0	0	0	0	1	0	0	0	0	0	0	0	0	0
156	9631	27940	9622	27932	9640	27948	0	0	1	0	0	0	0	1	0	1	0	0	1	0	1	0	0	0	1	0	1	0	0	1	1	0
157	10616	27938	10612	27930	10621	27947	0	1	0	0	0	0	0	0	0	1	0	0	0	0	1	0	1	0	0	0	0	0	0	0	0	0
158	9605	27926	9592	27909	9619	27943	0	0	1	0	0	0	0	1	0	1	0	0	1	0	1	0	0	0	1	0	1	0	0	1	1	0
159	10619	27937	10613	27932	10626	27943	0	1	0	0	0	0	0	0	0	1	0	0	0	0	0	0	1	0	0	0	0	0	0	0	0	0
160	10125	27929	10112	27918	10138	27941	0	1	0	0	0	0	0	0	0	0	0	0	0	0	0	0	1	0	0	0	0	0	0	0	0	0
161	11889	27917	11875	27904	11903	27931	0	0	0	0	1	0	0	1	0	1	0	0	0	0	1	0	0	0	1	0	1	0	0	1	0	0
162	12913	27922	12906	27915	12920	27929	0	0	0	0	0	0	0	0	0	0	0	0	0	0	0	0	0	0	0	0	0	0	0	0	0	0
163	12710	27911	12700	27893	12720	27929	0	0	0	0	1	0	0	1	1	1	0	0	0	1	0	0	0	0	0	0	1	0	0	1	0	0
164	12479	27913	12461	27902	12498	27924	0	1	0	0	0	0	0	1	0	1	0	0	0	0	0	0	1	0	0	0	1	0	0	0	0	0
165	10001	27910	9990	27897	10012	27924	0	1	0	0	0	0	0	1	0	1	0	0	0	0	0	0	1	0	0	0	1	0	0	0	0	0
166	13139	27913	13124	27903	13155	27923	0	0	0	0	0	0	0	1	0	1	1	0	0	0	1	0	0	0	0	0	0	0	0	0	1	0
167	12356	27900	12338	27878	12375	27922	1	0	0	0	0	0	0	0	0	1	0	0	0	0	1	0	1	0	0	0	0	0	0	0	0	0
168	12931	27913	12912	27905	12950	27921	0	0	0	0	1	0	0	1	1	1	0	0	0	0	0	0	0	0	0	0	0	0	0	0	0	0
169	11920	27903	11906	27892	11935	27915	0	0	0	0	1	0	0	1	1	1	0	0	0	0	0	0	0	0	1	1	1	0	0	1	0	0
170	11212	27903	11203	27896	11222	27911	0	0	1	0	0	0	0	0	0	0	0	0	0	0	0	0	0	0	0	0	0	0	0	0	0	0
171	9581	27899	9568	27888	9594	27910	0	0	1	0	0	0	0	1	0	1	0	0	1	0	1	0	0	0	1	0	1	0	0	1	1	0
172	13622	27901	13616	27894	13628	27908	0	0	0	0	1	0	0	1	0	0	0	0	0	0	0	0	0	0	0	0	0	0	0	1	1	0
173	12282	27897	12276	27888	12288	27906	0	0	0	0	1	0	0	0	0	0	0	0	0	0	0	0	0	0	0	0	0	0	0	0	0	0
174	13254	27899	13247	27892	13261	27906	0	0	0	0	1	0	0	1	1	1	0	0	1	0	0	0	0	0	0	0	0	0	0	0	1	0
175	12231	27895	12221	27886	12241	27905	0	0	0	0	0	0	0	1	0	1	0	0	0	0	1	0	0	0	0	0	1	0	0	1	1	0
176	13041	27897	13030	27890	13052	27905	0	0	0	0	1	0	0	1	0	0	0	0	0	0	0	0	0	0	0	0	0	0	0	1	0	0
177	9555	27895	9541	27886	9569	27904	0	0	1	0	0	0	0	1	1	1	0	0	1	1	1	0	0	0	1	1	1	0	0	1	1	0
178	11867	27889	11856	27874	11878	27904	0	0	0	0	1	0	0	0	1	0	0	0	0	0	0	0	0	0	0	0	0	0	0	0	0	0
179	11954	27890	11944	27881	11964	27900	0	0	0	0	1	0	0	1	1	1	0	0	0	0	1	0	0	0	1	1	1	0	0	1	1	0
180	11296	27884	11283	27871	11309	27898	0	0	0	0	1	0	0	1	1	0	0	0	0	0	0	0	0	0	0	0	0	0	0	0	0	0
181	13386	27884	13374	27873	13398	27895	0	0	0	1	0	0	0	1	0	1	0	0	0	0	0	0	0	0	0	0	1	0	0	0	1	0
182	13111	27886	13104	27880	13118	27893	0	0	0	0	1	0	0	1	1	1	1	0	0	0	0	0	0	0	0	0	0	0	0	0	0	0
183	13855	27886	13844	27879	13866	27893	0	0	0	0	1	0	0	1	0	1	0	1	1	0	0	0	0	0	1	1	1	0	0	1	1	0
184	13895	27883	13880	27873	13911	27893	0	0	1	0	0	0	0	1	1	1	0	0	0	1	1	0	0	0	1	1	1	0	0	1	1	0
185	13928	27883	13910	27874	13946	27893	0	0	1	0	0	0	0	1	0	1	0	0	0	0	1	0	0	0	1	1	1	0	0	1	1	0
186	9524	27879	9510	27868	9538	27891	0	0	1	0	0	0	0	1	1	1	0	0	1	1	1	0	0	0	1	1	1	0	0	1	1	0
187	10210	27882	10202	27874	10218	27890	0	0	1	0	0	0	0	0	0	0	0	0	0	0	1	0	0	0	0	0	0	0	0	0	0	0
188	9552	27886	9544	27884	9560	27889	0	0	0	0	1	0	0	1	1	1	0	0	1	1	1	0	0	0	1	0	1	0	0	1	0	0
189	12293	27879	12285	27870	12301	27889	0	0	0	0	1	0	0	0	0	0	0	0	0	0	0	0	1	0	0	0	0	0	0	0	0	0
190	11985	27873	11970	27860	12000	27887	0	0	0	0	0	0	0	1	0	1	0	0	0	0	1	0	0	0	1	0	1	0	0	1	1	0
191	9545	27879	9534	27871	9557	27887	0	0	0	0	1	0	0	1	1	1	0	1	1	1	0	0	0	0	1	0	1	0	0	1	1	0
192	13635	27871	13625	27857	13645	27886	0	0	0	0	1	0	0	1	1	1	0	0	1	0	1	0	1	0	1	0	1	0	0	1	1	0
193	13807	27871	13792	27856	13822	27886	0	0	1	0	0	0	0	1	0	1	0	0	1	0	1	0	0	0	1	0	1	0	0	1	1	0
194	10682	27870	10669	27857	10695	27884	0	0	0	1	0	0	0	0	0	0	0	0	0	0	0	0	0	0	0	0	0	0	0	0	0	0
195	9838	27874	9825	27864	9852	27884	0	0	0	0	1	0	0	1	0	0	0	0	0	0	0	0	0	0	0	0	0	0	0	0	0	0
196	13199	27876	13191	27868	13207	27884	0	0	0	0	1	0	0	1	1	1	0	0	0	0	0	0	0	0	0	0	0	0	0	0	1	0
197	13612	27866	13600	27850	13624	27883	0	0	0	0	1	0	0	1	1	1	0	0	1	0	0	0	0	0	0	0	1	0	0	1	0	0
198	12293	27863	12283	27844	12303	27883	0	1	0	0	0	0	0	0	0	0	0	0	0	0	0	0	1	0	0	0	0	0	0	0	0	0
199	13773	27870	13756	27857	13791	27883	0	0	1	0	0	0	0	1	0	1	0	1	1	0	1	1	1	0	1	0	1	0	0	1	1	0
200	13968	27869	13953	27858	13983	27881	0	0	1	0	0	0	0	1	0	1	0	1	1	0	1	0	0	1	1	0	1	0	0	1	1	0
201	12386	27870	12374	27859	12398	27881	0	0	0	1	0	0	0	1	1	1	0	0	0	0	0	0	0	0	0	0	0	0	0	0	0	0
202	9491	27868	9473	27856	9509	27880	0	0	1	0	0	0	0	1	0	1	0	0	1	0	1	0	0	0	1	0	1	0	0	1	1	0
203	13627	27866	13623	27853	13631	27880	0	0	0	0	1	0	0	1	1	1	0	0	1	0	1	0	1	0	1	0	1	0	0	1	1	0
204	13634	27865	13623	27851	13646	27880	0	0	0	0	1	0	0	1	1	1	0	1	1	0	1	0	1	0	1	0	1	0	0	1	1	0
205	12437	27870	12424	27861	12450	27879	0	0	0	0	1	0	0	1	1	1	0	0	0	0	0	0	0	0	0	0	0	0	0	0	1	0
206	13941	27865	13926	27853	13956	27877	0	0	0	0	0	0	0	1	1	1	0	0	1	0	1	0	0	0	0	0	1	0	0	1	1	0
207	13903	27866	13884	27856	13923	27876	0	0	0	0	1	0	0	1	0	1	0	0	1	0	1	0	1	0	0	1	1	0	0	1	1	0
208	13449	27861	13436	27847	13463	27875	0	1	0	0	0	0	0	1	0	1	0	0	1	0	1	0	1	0	0	0	1	0	0	0	1	0
209	12780	27856	12765	27837	12795	27875	0	1	0	0	0	0	0	0	0	1	0	0	1	0	1	0	1	0	0	0	1	0	0	0	0	0
210	13090	27862	13080	27850	13101	27874	0	0	1	0	0	0	0	0	0	0	0	0	0	0	0	0	0	0	0	0	0	0	0	0	0	0
211	12711	27862	12704	27852	12719	27873	0	0	0	0	1	0	0	1	1	1	0	0	0	1	0	0	0	0	0	0	0	0	0	0	1	0
212	12028	27859	12004	27845	12053	27873	0	0	1	0	0	0	0	1	0	1	0	0	1	0	1	0	1	1	1	0	1	0	0	1	1	0
213	12914	27863	12902	27855	12926	27872	0	1	0	0	0	0	0	1	0	1	0	0	0	0	0	0	1	0	0	0	1	0	0	0	0	0
214	13122	27861	13112	27852	13132	27871	0	0	0	0	1	0	0	1	1	0	0	0	0	0	0	0	0	0	0	0	0	0	0	0	0	0
215	9762	27853	9749	27839	9775	27867	0	1	0	0	0	0	0	0	0	0	0	0	0	0	0	0	1	0	0	0	0	0	0	0	0	0
216	12373	27850	12360	27837	12386	27864	0	0	0	0	1	0	0	1	1	1	0	0	0	1	0	0	0	0	0	0	0	0	0	1	0	0
217	13670	27853	13659	27844	13682	27863	0	0	1	0	0	0	0	1	0	1	0	0	1	0	1	1	1	0	1	0	1	0	0	1	1	0
218	13999	27855	13992	27849	14006	27862	0	0	0	0	0	0	0	1	0	1	0	1	1	0	0	0	0	0	1	0	1	0	0	1	1	0
219	13900	27850	13887	27838	13913	27862	0	0	0	0	0	0	0	0	0	1	0	0	1	0	0	0	1	0	0	0	0	0	0	0	1	0
220	11356	27849	11346	27838	11367	27860	0	0	0	0	1	0	0	1	1	1	0	1	1	0	0	0	0	0	0	0	1	0	0	1	1	0
221	9459	27850	9446	27842	9473	27858	0	0	1	0	0	0	0	1	0	1	0	0	1	0	1	0	0	0	1	0	1	0	0	1	1	0
222	13631	27845	13621	27834	13642	27856	0	0	0	0	1	0	0	1	1	1	0	1	1	0	0	0	0	0	1	0	1	0	0	1	1	0
223	13931	27840	13922	27828	13941	27852	0	1	0	0	0	0	0	0	0	1	0	0	1	0	1	0	1	0	0	0	1	0	0	0	1	0
224	13413	27842	13400	27832	13426	27852	0	0	0	0	1	0	0	1	1	1	0	0	0	0	0	0	1	0	0	0	0	0	0	1	0	0
225	13744	27844	13729	27837	13759	27851	0	0	0	0	0	0	0	0	0	0	0	0	0	0	0	0	0	0	0	0	0	0	0	0	0	0
226	11585	27838	11576	27827	11595	27850	0	0	0	0	1	0	0	1	1	0	0	0	0	0	0	0	0	0	0	0	0	0	0	0	1	0
227	14035	27837	14022	27826	14048	27849	0	0	1	0	0	0	0	1	0	1	0	1	1	0	1	0	0	0	1	0	1	0	0	1	1	0
228	10514	27829	10504	27810	10525	27848	0	0	0	0	0	0	0	1	1	1	0	0	1	0	0	0	0	0	0	0	0	0	0	1	1	0
229	13543	27839	13534	27830	13552	27848	0	0	0	0	0	0	0	1	0	1	0	0	0	0	0	0	0	0	0	0	0	0	0	0	1	0
230	12384	27835	12370	27824	12398	27846	0	0	0	0	1	0	0	1	1	1	0	0	0	1	0	0	0	0	0	0	0	0	0	1	0	0
231	9424	27836	9411	27827	9438	27846	0	0	0	0	1	0	0	1	1	1	0	0	1	1	1	0	1	0	1	1	1	0	0	1	1	0
232	12298	27837	12286	27829	12311	27845	0	0	0	0	1	0	0	1	1	1	0	0	0	0	0	0	0	0	0	0	0	0	0	1	0	0
233	9440	27835	9431	27826	9450	27844	0	0	0	0	1	0	1	1	0	1	0	0	1	0	1	0	1	0	0	0	1	0	0	0	1	0
234	13651	27834	13643	27825	13660	27844	0	0	0	0	1	0	0	1	1	1	0	0	1	0	1	0	0	0	1	0	1	0	0	1	1	0
235	13662	27829	13650	27816	13675	27842	0	0	1	0	0	0	0	1	0	1	0	0	0	0	1	0	0	0	1	0	1	0	0	1	1	0
236	12497	27829	12472	27816	12523	27842	0	0	0	0	1	0	0	1	1	1	0	0	0	0	0	0	0	0	0	0	0	0	0	0	0	0
237	12237	27828	12225	27816	12249	27840	0	0	0	0	0	0	0	1	0	1	0	0	0	0	0	0	1	0	0	0	0	0	0	0	0	0
238	13693	27829	13677	27818	13710	27840	0	0	0	0	0	0	0	1	0	1	0	0	0	0	1	0	0	0	1	0	1	0	0	1	1	0
239	14004	27830	13995	27821	14014	27840	0	1	0	0	0	0	0	0	0	1	0	1	1	0	0	0	1	0	0	0	1	0	0	0	1	0
240	12131	27824	12120	27813	12143	27835	0	0	1	0	0	0	1	1	0	1	0	0	1	0	1	0	1	0	1	0	1	0	0	1	1	0
241	13071	27816	13059	27798	13083	27835	0	0	0	0	1	0	0	1	1	0	0	0	0	0	0	0	0	0	0	0	0	0	0	0	1	0
242	11385	27821	11376	27810	11395	27832	0	0	0	1	0	0	0	0	1	0	0	0	0	0	0	0	0	0	0	0	0	0	0	1	1	0
243	13588	27820	13577	27810	13599	27831	0	0	0	0	1	0	0	1	1	1	0	0	1	0	1	0	1	0	1	0	1	0	0	1	1	0
244	12112	27820	12100	27810	12125	27830	0	0	0	0	0	0	0	1	0	1	0	0	0	0	0	0	0	0	1	0	1	0	0	1	0	0
245	14068	27820	14051	27812	14085	27829	0	0	1	0	0	0	0	1	0	1	0	1	1	0	1	0	0	0	1	0	1	0	0	1	1	0
246	9756	27820	9746	27811	9766	27829	0	1	0	0	0	0	0	0	0	0	0	0	0	0	0	0	1	0	0	0	0	0	0	0	0	0
247	12915	27817	12904	27807	12926	27828	0	0	0	1	0	0	0	0	0	1	0	0	0	0	1	0	0	0	0	0	0	0	0	0	1	0
248	12314	27820	12302	27813	12327	27828	0	0	0	0	1	0	0	0	0	0	0	0	0	0	0	0	0	0	0	0	0	0	0	0	0	0
249	13457	27814	13445	27801	13470	27827	0	0	0	0	1	0	0	1	1	1	0	0	0	0	0	0	0	0	0	0	0	0	0	0	0	0
250	12340	27818	12330	27810	12351	27826	0	0	0	0	0	0	0	0	0	0	0	0	0	0	0	0	0	0	0	0	0	0	0	0	0	0
251	9415	27817	9404	27809	9427	27826	0	0	0	0	1	0	0	1	0	1	0	0	1	0	0	0	1	0	0	0	1	0	0	0	1	0
252	12170	27815	12154	27805	12187	27825	0	0	0	0	1	0	0	1	1	1	0	1	1	0	0	0	1	0	1	0	1	0	0	1	1	0
253	12855	27817	12844	27810	12866	27824	0	1	0	0	0	0	0	1	0	1	0	0	0	0	0	0	1	0	0	0	1	0	0	0	0	0
254	11096	27805	11085	27787	11108	27823	0	0	0	1	0	0	0	0	0	0	0	0	0	0	0	0	0	0	0	0	0	0	0	0	0	0
255	13601	27811	13592	27801	13611	27821	0	0	0	0	1	0	0	1	1	1	0	0	0	0	1	0	0	0	1	0	1	0	0	1	1	0
256	14034	27808	14016	27796	14052	27820	0	1	0	0	0	0	0	0	0	1	0	0	1	0	0	0	1	0	0	0	1	0	0	0	1	0
257	10965	27794	10950	27775	10980	27814	0	1	0	0	0	1	0	0	0	0	0	0	0	0	1	0	1	0	0	0	0	0	0	0	0	0
258	14098	27802	14077	27793	14119	27812	0	0	0	0	1	0	0	1	1	1	0	1	1	1	1	0	0	0	1	1	1	0	0	1	1	0
259	13617	27794	13606	27777	13629	27812	0	0	0	0	1	0	0	1	1	1	0	0	0	0	0	0	0	0	1	0	0	0	0	1	0	0
260	13234	27795	13220	27781	13248	27810	0	0	0	0	1	0	0	1	1	1	0	0	0	0	0	0	0	0	0	0	0	0	0	0	1	0
261	12964	27800	12951	27791	12978	27809	0	0	0	0	1	0	0	1	1	0	0	0	0	0	0	0	0	0	0	0	0	0	0	0	0	0
262	14083	27794	14075	27781	14091	27808	0	0	0	0	1	0	0	1	0	1	0	1	1	1	0	0	0	0	1	0	1	0	0	1	1	0
263	14136	27793	14123	27781	14149	27805	0	0	0	0	1	0	0	1	1	1	0	0	0	1	1	0	0	1	1	1	1	0	0	1	1	0
264	12199	27793	12183	27782	12216	27805	0	0	0	0	1	0	0	1	1	1	0	0	0	0	1	0	1	0	1	1	1	0	0	1	1	0
265	9362	27794	9351	27783	9374	27805	0	0	0	0	0	0	0	1	0	1	0	0	1	0	0	0	0	0	0	0	1	0	0	0	1	0
266	12716	27786	12708	27768	12725	27804	0	0	0	0	1	0	0	1	0	1	0	0	1	0	0	0	0	0	0	0	1	0	0	0	1	0
267	13577	27793	13566	27782	13588	27804	0	0	1	0	0	0	0	1	0	1	0	0	0	0	1	0	0	0	1	0	1	0	0	1	1	0
268	9783	27794	9774	27784	9792	27804	0	0	0	0	1	0	0	1	0	0	0	0	0	0	0	0	0	0	0	0	0	0	0	1	1	0
269	9332	27789	9317	27779	9347	27799	0	0	0	0	0	0	0	1	0	1	0	1	1	0	1	0	0	0	1	0	1	0	0	1	1	0
270	14176	27787	14162	27778	14190	27796	0	0	1	0	0	0	0	1	0	1	0	0	0	0	1	0	0	0	1	1	1	0	0	1	1	0
271	14166	27786	14155	27778	14177	27795	0	0	1	0	0	0	0	1	0	1	0	0	0	0	1	0	0	1	1	1	1	0	0	1	1	0
272	14109	27787	14098	27779	14120	27795	0	0	0	0	1	0	0	1	0	1	0	1	1	1	0	0	0	0	0	0	1	0	0	1	1	0
273	13544	27783	13533	27773	13555	27793	0	0	1	0	0	0	0	1	0	1	0	0	1	0	1	0	0	0	1	0	1	0	0	1	1	0
274	12227	27785	12214	27778	12241	27793	0	0	0	0	0	0	0	1	0	1	0	0	0	0	1	0	0	0	1	1	1	0	0	1	0	0
275	14056	27781	14048	27772	14065	27791	0	0	1	0	0	0	0	0	0	1	0	0	1	0	0	0	1	0	0	0	1	0	0	0	1	0
276	12794	27773	12781	27755	12807	27791	0	1	0	0	0	0	0	0	0	0	0	0	0	0	1	0	1	0	0	0	0	0	0	0	0	0
277	12212	27772	12196	27755	12228	27790	1	0	0	0	0	0	0	0	0	0	0	0	0	0	1	0	0	0	0	0	0	0	0	0	0	0
278	12267	27779	12246	27769	12289	27789	0	0	1	0	0	0	0	1	0	1	0	0	0	0	1	0	0	0	1	0	1	0	0	1	1	0
279	14206	27779	14189	27771	14223	27788	0	0	1	0	0	0	0	1	0	1	0	0	0	0	1	0	0	0	1	1	1	0	0	1	0	0
280	13083	27776	13070	27765	13096	27787	0	0	0	0	0	0	0	1	0	1	0	0	0	0	1	0	0	0	0	0	1	0	0	1	1	0
281	13723	27775	13709	27764	13737	27786	0	1	0	0	0	0	0	0	0	1	0	0	0	0	0	0	1	0	0	0	0	0	0	0	0	0
282	13828	27774	13813	27764	13843	27784	0	0	0	1	0	0	0	0	0	1	0	0	0	0	0	0	0	0	0	0	1	0	0	0	0	0
283	13577	27774	13566	27766	13589	27783	0	0	0	0	0	0	0	1	0	1	0	0	0	0	0	0	0	0	0	0	0	0	0	1	0	0
284	14150	27775	14139	27769	14161	27782	0	0	0	0	1	0	0	1	1	1	0	1	1	0	1	0	0	1	1	1	1	0	0	1	1	0
285	9309	27769	9287	27756	9331	27782	0	0	1	0	0	0	0	1	0	1	0	0	1	0	1	0	0	0	1	0	1	0	0	1	1	0
286	10863	27764	10850	27750	10877	27779	0	1	0	0	0	0	0	0	0	1	0	0	0	0	1	0	1	0	0	0	0	0	0	0	0	0
287	13895	27768	13883	27757	13908	27779	0	0	1	0	0	0	0	0	0	1	0	0	1	0	1	0	1	0	0	0	1	0	0	0	0	0
288	13552	27770	13541	27763	13563	27778	0	0	0	0	0	0	0	1	0	1	0	0	0	0	0	0	0	0	1	0	0	0	0	1	0	0
289	14181	27764	14164	27753	14199	27776	0	0	0	0	0	0	0	1	0	1	0	1	1	0	1	0	1	0	1	0	1	0	0	1	1	0
290	14239	27762	14226	27752	14252	27772	0	0	1	0	0	0	0	1	0	1	0	0	1	0	1	0	0	0	1	1	1	0	0	1	1	0
291	9264	27759	9248	27747	9281	27771	0	0	0	0	0	0	0	1	0	1	0	0	1	0	1	0	0	0	1	0	1	0	0	1	1	0
292	13516	27758	13501	27746	13531	27770	0	0	1	0	0	0	0	1	0	1	0	0	0	0	1	0	0	0	1	0	1	0	0	1	1	0
293	12315	27763	12303	27756	12327	27770	0	0	1	0	0	0	0	0	0	1	0	0	0	0	0	0	0	0	1	0	0	0	0	1	1	0
294	13180	27747	13163	27729	13198	27765	0	0	0	0	1	0	0	1	1	1	0	0	0	0	0	0	0	0	0	0	0	0	0	0	0	0
295	14208	27754	14196	27744	14220	27764	0	0	0	0	0	0	0	1	0	1	0	1	1	0	0	0	0	0	1	0	1	0	0	1	1	0
296	14168	27750	14157	27737	14180	27764	0	1	0	0	0	0	0	0	0	1	0	1	1	0	1	0	1	0	0	0	1	0	0	0	1	0
297	12427	27745	12413	27731	12442	27759	0	0	0	0	0	0	0	1	1	1	0	0	1	0	0	0	0	0	1	0	1	0	0	1	0	0
298	12405	27749	12392	27742	12419	27757	0	0	1	0	0	0	0	1	0	1	0	0	0	0	1	0	0	0	1	1	1	0	0	1	1	0
299	10853	27748	10845	27741	10862	27756	0	0	0	0	0	0	0	0	0	1	0	0	0	0	0	0	1	0	0	0	0	0	0	0	1	0
300	12472	27743	12454	27730	12491	27756	0	0	0	0	0	0	0	1	0	1	0	0	1	0	1	0	1	0	1	1	1	0	0	1	1	0
301	14272	27741	14256	27728	14289	27755	0	0	1	0	0	0	0	1	0	1	0	1	1	0	1	0	0	0	1	1	1	0	0	1	1	0
302	12570	27740	12554	27727	12586	27754	0	0	1	0	0	0	0	1	0	1	0	0	1	0	1	0	1	0	1	0	1	0	0	1	1	0
303	14249	27743	14238	27734	14261	27752	0	0	0	0	0	0	0	1	0	1	0	1	1	0	0	0	1	0	1	0	1	0	0	1	1	0
304	13482	27739	13466	27730	13499	27749	0	0	0	0	0	0	0	1	0	1	0	0	0	0	0	0	0	0	1	0	1	0	0	1	0	0
305	13408	27739	13393	27731	13424	27748	0	0	0	0	0	0	0	1	1	1	0	0	1	0	1	0	1	0	1	0	1	0	0	1	1	0
306	12818	27727	12805	27708	12832	27746	0	0	1	0	0	0	0	1	0	1	0	0	0	0	1	0	0	1	0	0	1	0	0	0	1	0
307	13426	27734	13411	27722	13442	27746	0	0	1	0	0	0	0	1	0	1	0	0	1	0	1	0	0	0	1	1	1	0	0	1	1	0
308	12502	27734	12486	27723	12518	27746	0	0	0	0	0	0	0	1	0	1	0	0	1	0	1	0	1	0	1	0	1	0	0	1	1	0
309	11258	27729	11247	27714	11269	27744	0	0	1	0	0	0	0	0	0	0	0	0	0	0	1	0	1	0	0	0	0	0	0	0	0	0
310	12953	27733	12946	27722	12960	27744	0	0	0	0	1	0	0	1	1	1	0	0	0	0	0	0	0	0	0	0	0	0	0	0	0	0
311	14232	27735	14219	27726	14245	27744	0	0	0	0	0	0	0	1	0	1	0	1	1	0	0	0	1	0	1	0	1	0	0	0	1	0
312	13568	27724	13554	27704	13583	27744	0	0	0	0	1	0	0	1	1	0	0	0	0	0	0	0	0	0	0	0	0	0	0	0	0	0
313	9239	27730	9224	27718	9254	27743	0	0	1	0	0	0	0	1	0	1	0	0	1	0	1	0	0	0	1	0	1	0	0	1	1	0
314	9586	27727	9576	27713	9596	27742	0	0	0	0	1	0	0	1	1	0	0	0	1	0	0	0	0	0	0	0	0	0	0	0	0	0
315	9788	27721	9771	27701	9806	27741	0	0	0	0	1	0	0	1	1	0	0	0	0	0	0	0	0	0	0	0	0	0	0	0	0	0
316	9647	27724	9636	27709	9658	27739	0	1	0	0	0	0	0	0	0	1	0	0	1	0	1	0	1	0	0	0	1	0	0	0	0	0
317	12449	27731	12434	27724	12465	27739	0	0	0	0	0	0	0	0	0	1	0	0	0	0	0	0	0	0	0	0	0	0	0	1	0	0
318	12175	27725	12166	27711	12185	27739	0	0	0	0	0	0	0	0	0	0	0	0	0	0	1	0	0	0	0	0	0	0	0	0	0	0
319	12585	27729	12571	27722	12600	27737	0	0	1	0	0	0	0	1	0	1	0	0	1	1	1	0	1	0	1	0	1	0	0	1	1	0
320	14209	27728	14198	27720	14220	27736	0	0	0	0	0	0	0	0	0	1	0	1	1	0	0	0	1	0	0	0	1	0	0	0	1	0
321	14315	27725	14300	27715	14330	27735	0	0	1	0	0	0	0	1	0	1	0	0	0	0	1	0	0	0	1	1	1	0	0	1	1	0
322	11732	27728	11725	27722	11740	27735	0	0	0	0	0	0	0	0	0	0	0	0	0	0	0	0	0	0	0	0	0	0	0	0	0	0
323	12719	27721	12712	27709	12727	27733	0	0	0	0	1	0	0	0	0	1	0	0	0	1	0	0	0	0	0	0	0	0	0	0	0	0
324	9628	27719	9619	27706	9637	27733	0	0	1	0	0	0	0	0	0	0	0	0	0	0	1	0	1	0	0	0	1	0	0	1	1	0
325	11620	27716	11606	27700	11634	27733	0	0	0	1	0	0	0	1	1	1	0	0	0	0	0	0	0	0	0	0	1	0	0	1	1	0
326	13386	27725	13371	27717	13402	27733	0	0	0	0	1	0	0	1	1	1	0	0	1	0	1	0	0	0	1	1	1	0	0	1	0	0
327	11572	27712	11558	27693	11587	27731	0	1	0	0	0	0	0	0	0	0	0	0	0	0	1	0	1	0	0	0	0	0	0	0	0	0
328	13408	27720	13392	27710	13425	27730	0	0	0	0	0	0	0	1	0	1	0	0	0	0	0	0	0	0	1	0	0	0	0	1	0	0
329	14293	27718	14279	27708	14308	27729	0	0	0	0	0	0	0	1	0	1	0	1	1	0	0	0	0	0	1	1	1	0	0	1	1	0
330	12519	27722	12510	27716	12528	27729	0	0	0	0	1	0	0	1	0	1	0	0	0	0	0	0	0	0	0	0	0	0	0	0	0	0
331	12575	27718	12563	27711	12588	27726	0	0	1	0	0	0	1	1	0	1	0	0	0	0	1	0	0	0	1	0	1	0	0	1	1	0
332	12599	27715	12588	27706	12611	27725	0	0	0	0	1	0	1	1	1	1	0	0	0	1	1	0	0	0	1	1	1	0	0	1	1	0
333	12622	27711	12609	27700	12635	27723	0	0	0	0	1	0	0	1	1	1	0	0	0	1	1	0	0	0	1	0	1	0	0	1	1	0
334	13317	27714	13306	27707	13329	27721	0	0	0	0	0	0	0	1	0	1	0	0	1	0	1	0	1	0	1	0	1	0	0	1	1	0
335	9569	27704	9553	27689	9585	27720	0	1	0	0	0	0	0	0	0	0	0	0	0	0	1	0	1	0	0	0	1	0	0	0	0	0
336	14358	27707	14347	27695	14369	27719	0	0	1	0	0	0	0	1	0	1	0	0	0	0	1	0	0	0	1	1	1	0	0	1	0	0
337	9435	27701	9426	27685	9444	27718	0	0	0	0	1	0	0	1	1	0	0	0	0	0	0	0	0	0	0	0	0	0	0	0	0	0
338	12349	27698	12330	27679	12369	27718	1	0	0	0	0	0	0	0	0	0	0	0	0	0	1	0	0	0	0	0	1	0	0	0	0	0
339	9198	27703	9185	27692	9212	27715	0	0	0	0	1	0	0	1	0	1	0	0	1	0	1	0	0	0	1	0	1	0	0	1	1	0
340	9915	27706	9907	27698	9923	27715	0	1	0	0	0	0	0	1	0	1	0	0	1	0	0	0	1	0	0	0	0	0	0	0	0	0
341	11497	27700	11484	27686	11511	27715	0	0	0	0	0	0	0	1	1	0	0	0	0	0	0	0	0	0	0	0	0	0	0	0	0	0
342	9176	27702	9164	27690	9189	27714	0	0	0	0	1	0	0	1	1	1	0	0	1	1	1	0	0	0	1	1	1	0	0	1	1	0
343	12899	27697	12879	27682	12920	27713	0	0	0	0	0	0	0	1	0	1	0	0	0	0	1	0	1	0	1	0	1	0	0	1	1	0
344	12742	27698	12731	27685	12753	27712	0	0	0	0	1	0	0	1	1	1	0	0	1	1	1	0	0	0	1	1	1	0	0	1	1	0
345	12651	27701	12637	27691	12665	27712	0	0	1	0	0	0	0	1	0	1	0	0	1	0	0	0	1	0	1	0	1	0	0	1	1	0
346	9961	27699	9946	27688	9976	27711	0	0	0	0	1	0	0	1	1	0	0	0	0	0	0	0	0	0	0	0	0	0	0	0	1	0
347	12665	27702	12657	27693	12674	27711	0	0	1	0	0	0	0	1	0	1	0	0	1	0	1	0	1	0	1	0	1	0	0	1	1	0
348	13768	27698	13756	27687	13781	27710	0	1	0	0	0	0	0	0	0	1	0	0	0	0	1	0	1	0	0	0	0	0	0	0	1	0
349	13268	27698	13253	27688	13283	27709	0	0	0	0	0	0	0	1	0	1	0	0	0	0	1	0	0	0	1	0	1	0	0	1	1	0
350	12797	27697	12779	27686	12815	27709	0	0	0	0	1	0	0	1	1	1	0	0	1	1	1	0	0	0	1	1	1	0	0	1	1	0
351	9524	27701	9517	27694	9532	27709	0	0	0	0	0	0	0	0	0	0	0	0	0	0	0	0	0	0	0	0	0	0	0	0	0	0
352	11338	27694	11326	27682	11350	27707	0	0	0	0	0	0	0	0	0	0	0	0	0	0	1	0	0	0	0	0	0	0	0	0	0	0
353	9301	27699	9294	27691	9308	27707	0	0	1	0	0	0	0	0	0	0	0	0	0	0	0	0	0	0	0	0	0	0	0	0	1	0
354	12854	27695	12831	27684	12877	27707	0	0	1	0	0	0	0	1	0	1	0	0	0	0	1	0	0	0	1	0	1	0	0	1	0	0
355	13232	27697	13214	27689	13251	27706	0	0	0	0	0	0	0	1	0	1	0	0	1	0	1	0	0	0	1	0	1	0	0	1	1	0
356	14347	27695	14336	27685	14358	27705	0	0	0	0	0	0	0	1	1	1	0	1	1	0	1	0	0	0	1	0	1	0	0	1	1	0
357	13293	27693	13277	27682	13310	27705	0	0	0	0	0	0	0	1	0	1	0	0	0	0	0	0	0	0	1	0	0	0	0	1	0	0
358	13127	27698	13117	27692	13137	27705	0	0	1	0	0	0	0	1	0	1	0	0	1	0	1	0	1	0	1	0	1	0	0	1	1	0
359	14323	27697	14312	27689	14334	27705	0	0	0	0	0	0	0	1	0	1	0	1	1	0	0	0	1	0	0	0	1	0	0	0	1	0
360	14373	27695	14363	27688	14384	27702	0	0	1	0	0	0	0	1	0	1	0	0	0	0	1	0	0	0	1	1	1	0	0	1	0	0
361	12684	27689	12667	27678	12702	27701	0	0	1	0	0	0	0	1	0	1	0	0	1	0	1	0	0	0	1	0	1	0	0	1	1	0
362	12972	27691	12961	27683	12983	27700	0	0	0	0	0	0	0	1	0	1	0	0	0	0	1	0	1	0	1	0	1	0	0	1	0	0
363	13104	27691	13087	27683	13121	27700	0	0	0	0	0	0	0	1	0	1	0	0	0	0	1	0	0	0	1	0	1	0	0	1	1	0
364	12769	27690	12758	27682	12780	27699	0	0	0	0	1	0	0	1	1	1	0	0	0	1	1	0	0	0	1	1	1	0	0	1	0	0
365	13027	27687	13010	27677	13044	27698	0	0	0	0	0	0	0	1	0	1	0	0	0	0	1	0	1	0	1	0	1	0	0	1	0	0
366	9161	27688	9150	27679	9173	27698	0	0	0	0	1	0	0	1	1	1	0	0	1	1	1	0	0	0	1	1	1	0	0	1	1	0
367	12776	27682	12757	27671	12796	27693	0	0	0	0	0	0	0	1	0	1	0	0	0	0	0	0	0	0	0	0	0	0	0	1	0	0
368	12997	27684	12986	27676	13009	27692	0	0	0	0	0	0	0	1	0	1	0	0	0	0	0	0	0	0	1	0	0	0	0	1	0	0
369	13561	27681	13553	27670	13569	27692	0	0	0	0	1	0	0	1	1	1	0	0	0	0	0	0	0	0	0	0	0	0	0	1	0	0
370	13056	27681	13037	27671	13076	27691	0	0	0	0	0	0	0	1	0	1	0	0	0	0	0	0	0	0	0	0	0	0	0	1	0	0
371	14321	27679	14308	27670	14334	27688	0	0	0	0	0	0	0	1	0	1	0	0	1	0	0	0	1	0	0	0	1	0	0	0	1	0
372	12733	27671	12721	27655	12745	27687	0	0	0	0	1	0	0	1	1	1	0	0	0	1	0	0	0	0	0	0	0	0	0	1	0	0
373	10614	27670	10601	27654	10628	27687	0	1	0	0	0	0	0	0	0	0	0	0	0	0	0	0	1	0	0	0	0	0	0	0	0	0
374	14376	27676	14360	27666	14392	27686	0	0	0	0	1	0	0	1	1	1	0	1	1	0	0	0	0	0	0	0	1	0	0	1	1	0
375	14411	27675	14397	27665	14426	27686	0	0	1	0	0	0	0	1	1	1	0	0	1	0	1	0	0	0	1	1	1	0	0	1	1	0
376	13695	27679	13687	27672	13703	27686	0	0	1	0	0	0	0	0	0	0	0	0	0	0	0	0	0	0	0	0	0	0	0	0	0	0
377	11909	27665	11891	27646	11928	27685	1	0	0	0	0	0	0	0	0	0	0	0	0	0	1	0	0	0	0	0	1	0	0	0	0	0
378	9133	27671	9121	27659	9145	27684	0	0	1	0	0	0	0	1	0	1	0	0	1	0	1	0	0	0	1	1	1	0	0	1	1	0
379	12453	27674	12440	27664	12466	27684	0	0	0	0	0	0	0	0	0	0	0	0	0	0	1	0	0	0	0	0	0	0	0	0	0	0
380	9170	27672	9160	27661	9181	27683	0	0	0	0	1	0	0	1	1	1	0	1	1	1	0	0	0	0	1	1	1	0	0	1	1	0
381	12178	27660	12157	27637	12200	27683	1	0	0	0	0	0	0	0	0	0	0	0	0	0	1	0	0	0	0	0	0	0	0	0	0	0
382	12493	27658	12474	27634	12513	27683	1	0	0	0	0	0	0	0	0	0	0	0	0	0	1	0	0	0	0	0	1	0	0	0	0	0
383	11464	27671	11454	27661	11475	27681	0	0	0	1	0	0	0	0	0	1	0	0	0	0	1	0	0	0	0	0	0	0	0	0	0	0
384	14345	27666	14333	27653	14357	27679	0	0	0	0	0	0	0	1	0	1	0	1	1	0	1	0	1	0	1	0	1	0	0	0	1	0
385	12575	27658	12563	27642	12587	27674	0	0	0	1	0	0	0	0	0	1	0	0	0	0	0	0	0	0	0	0	0	0	0	0	0	0
386	11791	27653	11775	27633	11808	27673	1	0	0	0	0	0	0	0	0	0	0	0	0	0	1	0	0	0	0	0	1	0	0	0	0	0
387	9630	27658	9618	27647	9643	27670	0	0	0	1	0	0	0	0	0	0	0	0	0	0	0	0	0	0	0	0	0	0	0	0	0	0
388	13785	27659	13773	27649	13798	27669	0	1	0	0	0	0	0	1	1	1	0	0	1	0	1	0	1	0	0	0	1	0	0	0	1	0
389	11712	27644	11698	27620	11727	27668	1	0	0	0	0	0	0	0	0	0	0	0	0	0	1	0	0	0	0	0	0	0	0	0	0	0
390	14365	27656	14355	27646	14376	27667	0	0	0	0	0	0	0	0	0	1	0	1	1	0	0	0	1	0	0	0	1	0	0	0	1	0
391	9186	27655	9173	27644	9199	27666	0	0	0	0	1	0	0	1	1	1	0	1	1	1	0	0	0	0	1	1	1	0	0	1	1	0
392	12465	27648	12450	27632	12480	27665	1	0	0	0	0	0	0	0	0	0	0	0	0	0	1	0	0	0	0	0	0	0	0	0	0	0
393	13972	27654	13961	27645	13983	27664	0	0	0	0	0	0	0	0	0	1	0	0	1	0	0	0	1	0	0	0	1	0	0	0	1	0
394	13784	27649	13771	27635	13798	27664	0	0	0	0	1	0	0	1	1	1	0	0	1	0	1	0	1	0	0	0	1	0	0	0	1	0
395	14430	27654	14415	27645	14446	27663	0	0	0	0	1	0	0	1	1	1	0	1	1	0	1	0	0	0	1	1	1	0	0	1	1	0
396	9125	27654	9114	27645	9136	27663	0	0	0	0	0	0	0	1	0	1	0	0	1	0	0	0	0	0	1	0	1	0	0	1	1	0
397	11015	27655	11007	27649	11023	27662	0	0	0	1	0	0	0	1	1	1	0	0	0	0	0	0	0	0	0	0	1	0	0	1	1	0
398	9097	27644	9080	27627	9115	27661	0	0	1	0	0	0	0	1	0	1	0	0	1	0	1	0	0	0	1	0	1	0	0	1	1	0
399	14682	27647	14664	27635	14700	27660	0	0	0	0	0	0	0	1	0	1	0	0	0	0	1	0	0	1	0	0	1	0	0	1	1	0
400	10852	27647	10837	27636	10868	27659	0	0	1	0	0	0	0	0	0	0	0	0	0	0	1	0	0	0	0	0	0	0	0	0	0	0
401	9150	27648	9136	27637	9164	27659	0	0	0	0	0	0	0	0	0	0	0	0	1	0	0	0	1	0	0	0	1	0	0	0	1	0
402	11912	27647	11897	27636	11927	27658	1	0	0	0	0	0	0	0	0	0	0	0	0	0	1	0	0	0	0	0	1	0	0	0	0	0
403	10144	27645	10133	27632	10155	27658	0	0	0	0	1	0	0	1	1	1	0	0	1	0	0	0	0	0	0	0	0	0	0	0	0	0
404	11479	27635	11463	27613	11496	27657	1	0	0	0	0	0	0	0	0	0	0	0	0	0	1	0	0	0	0	0	1	0	0	0	0	0
405	12493	27630	12480	27603	12506	27657	1	0	0	0	0	0	0	0	0	0	0	0	0	0	1	0	0	0	0	0	0	0	0	0	0	0
406	14467	27649	14455	27642	14480	27656	0	0	0	0	1	0	0	1	1	1	0	1	1	1	0	0	0	0	1	1	1	0	0	1	1	0
407	14468	27646	14455	27637	14482	27656	0	0	0	0	1	0	0	1	1	1	0	1	1	1	0	0	0	0	1	1	1	0	0	1	1	0
408	13692	27638	13679	27622	13705	27655	0	1	0	0	0	0	0	0	0	0	0	0	0	0	0	0	1	0	0	0	0	0	0	0	0	0
409	14409	27637	14396	27625	14422	27650	0	1	0	0	0	0	0	0	0	1	0	1	1	0	0	0	1	0	0	0	1	0	0	0	1	0
410	14451	27643	14445	27639	14458	27648	0	0	0	0	1	0	0	1	1	1	0	1	1	1	0	0	0	0	1	1	1	0	0	1	1	0
411	14471	27635	14459	27624	14483	27646	0	0	0	0	1	0	0	1	1	1	0	1	1	0	0	0	0	0	1	1	1	0	0	1	1	0
412	9203	27636	9192	27627	9215	27646	0	0	0	0	1	0	0	1	1	0	0	0	0	0	0	0	0	0	0	0	0	0	0	1	1	0
413	11007	27633	10994	27621	11020	27646	0	0	0	1	0	0	0	1	1	1	0	0	0	0	0	0	0	0	0	0	0	0	0	1	1	0
414	12000	27627	11986	27609	12014	27645	0	0	1	0	0	0	0	0	0	0	0	0	0	0	1	0	0	0	0	0	0	0	0	0	0	0
415	10608	27630	10599	27616	10618	27645	0	1	0	0	0	0	0	0	0	0	0	0	0	0	0	0	0	0	0	0	0	0	0	0	0	0
416	14309	27630	14296	27617	14322	27644	0	0	0	0	0	0	0	0	0	1	0	0	0	0	0	0	0	0	0	0	0	0	0	0	0	0
417	14530	27633	14518	27623	14542	27643	0	0	1	0	0	0	0	1	0	1	0	0	0	0	1	0	0	0	1	0	1	0	0	1	1	0
418	14499	27633	14486	27623	14513	27643	0	0	0	0	0	0	0	1	1	1	0	0	1	0	1	0	0	0	1	0	1	0	0	1	1	0
419	12118	27628	12105	27615	12131	27642	0	0	0	0	1	0	0	1	1	0	0	0	0	0	0	0	0	0	0	0	1	0	0	0	1	0
420	11916	27618	11898	27595	11935	27642	1	0	0	0	0	0	0	0	0	0	0	0	0	0	1	0	0	0	0	0	1	0	0	0	0	0
421	14505	27630	14488	27618	14522	27642	0	0	0	0	0	0	0	1	0	1	0	1	1	0	1	0	0	0	1	0	1	0	0	1	1	0
422	13502	27633	13491	27626	13513	27641	0	0	0	0	1	0	0	1	1	0	0	0	0	0	0	0	0	0	0	0	0	0	0	0	0	0
423	9076	27632	9067	27625	9086	27640	0	0	1	0	0	0	0	1	0	1	0	0	1	0	1	0	0	0	1	1	1	0	0	1	0	0
424	14629	27627	14611	27614	14648	27640	0	0	1	0	0	0	0	1	0	0	0	0	0	0	0	0	0	0	0	0	0	0	0	0	1	0
425	9068	27626	9052	27614	9084	27639	0	0	1	0	0	0	0	1	0	1	0	0	1	0	1	0	0	0	1	0	1	0	0	1	1	0
426	14433	27630	14424	27622	14442	27638	0	0	0	0	0	0	0	0	0	1	0	1	1	0	0	0	1	0	0	0	1	0	0	0	1	0
427	11797	27621	11788	27604	11807	27638	1	0	0	0	0	0	0	0	0	0	0	0	0	0	1	0	0	0	0	0	1	0	0	0	0	0
428	11248	27621	11236	27607	11261	27635	0	1	0	0	0	0	0	0	0	0	0	0	0	0	1	0	1	0	0	0	1	0	0	0	0	0
429	10921	27612	10901	27592	10942	27633	1	0	0	0	0	0	0	0	0	0	0	0	0	0	1	0	0	0	0	0	0	0	0	0	0	0
430	13972	27618	13962	27604	13983	27632	0	0	0	0	1	0	0	1	1	1	0	0	1	1	0	0	0	0	1	0	1	0	0	1	1	0
431	12423	27615	12410	27598	12437	27632	1	0	0	0	0	0	0	0	0	0	0	0	0	0	1	0	0	0	0	0	0	0	0	0	0	0
432	14491	27622	14478	27615	14504	27630	0	0	0	0	0	0	0	1	0	1	0	1	1	0	0	0	1	0	1	0	1	0	0	1	1	0
433	11446	27616	11432	27603	11461	27629	0	0	0	1	0	0	0	0	0	1	0	0	0	0	1	0	0	0	0	0	0	0	0	0	0	0
434	9049	27617	9037	27606	9062	27629	0	0	0	0	0	0	0	1	0	1	0	0	1	0	1	0	1	0	1	0	1	0	0	1	1	0
435	13540	27616	13529	27604	13551	27628	0	0	0	0	1	0	0	1	1	0	0	0	0	0	0	0	0	0	0	0	0	0	0	0	0	0
436	11166	27613	11155	27601	11177	27626	1	0	0	0	0	0	0	0	0	0	0	0	0	0	0	0	0	0	0	0	0	0	0	0	0	0
437	9532	27608	9518	27595	9546	27622	0	1	0	0	0	0	0	0	0	1	0	0	0	0	1	0	1	0	0	0	0	0	0	0	1	0
438	12333	27603	12323	27587	12343	27619	1	0	0	0	0	0	0	0	0	0	0	0	0	0	1	0	0	0	0	0	1	0	0	0	0	0
439	12574	27605	12560	27592	12589	27618	0	0	0	1	0	0	0	0	0	0	0	0	0	0	0	0	0	1	0	0	0	0	0	0	0	0
440	10177	27605	10162	27594	10193	27617	0	0	0	0	1	0	0	1	0	0	0	0	0	0	0	0	0	0	0	0	0	0	0	0	1	0
441	9055	27607	9042	27597	9068	27617	0	0	0	0	0	0	0	0	0	1	0	0	1	0	0	0	1	0	1	0	0	0	0	0	1	0
442	13625	27596	13614	27575	13637	27617	0	0	0	0	1	0	0	1	1	1	0	0	0	0	0	0	0	0	0	0	0	0	0	1	0	0
443	14536	27606	14521	27597	14552	27615	0	0	0	0	0	0	0	1	0	1	0	1	1	0	0	1	0	0	1	0	1	0	0	1	1	0
444	12145	27602	12128	27590	12162	27615	1	0	0	0	0	0	0	0	0	0	0	0	0	0	1	0	0	0	0	0	1	0	0	0	0	0
445	13652	27603	13645	27592	13660	27614	0	0	0	0	1	0	0	1	1	1	0	0	0	0	0	0	0	0	0	0	0	0	0	0	0	0
446	10967	27602	10956	27592	10978	27613	0	1	0	0	0	0	0	0	0	1	0	0	1	0	0	0	1	0	0	0	0	0	0	0	1	0
447	14492	27603	14479	27594	14505	27613	0	0	0	0	0	0	0	0	0	1	0	1	1	0	0	0	1	0	0	0	1	0	0	0	1	0
448	9369	27601	9359	27594	9379	27609	0	0	0	0	1	0	0	1	1	1	0	0	1	0	0	0	0	0	0	0	0	0	0	0	1	0
449	11761	27582	11743	27555	11779	27609	1	0	0	0	0	0	0	0	0	0	0	0	0	0	1	0	0	0	0	0	1	0	0	0	0	0
450	11255	27597	11247	27589	11263	27605	0	0	0	0	1	0	0	0	1	0	0	0	0	0	0	0	0	0	0	0	0	0	0	0	0	0
451	14577	27594	14561	27583	14594	27605	0	0	0	0	0	0	0	1	0	1	0	1	1	0	1	1	0	0	1	0	1	0	0	1	1	0
452	11150	27592	11141	27581	11159	27604	0	0	0	0	0	0	0	0	0	0	0	0	0	0	0	0	0	0	0	0	0	0	0	0	0	0
453	12394	27595	12389	27587	12400	27603	1	0	0	0	0	0	0	0	0	0	0	0	0	0	1	0	0	0	0	0	1	0	0	0	0	0
454	12508	27582	12499	27565	12518	27600	0	0	0	0	1	0	0	1	1	0	0	0	0	0	0	0	0	0	0	0	0	0	0	1	1	0
455	14597	27587	14584	27575	14610	27600	0	0	0	0	0	0	1	1	0	1	0	1	1	0	0	0	0	0	1	0	1	0	0	1	1	0
456	9004	27587	8993	27574	9015	27600	0	0	1	0	0	0	0	1	0	1	0	0	0	0	1	0	0	0	1	1	1	0	0	1	1	0
457	11829	27577	11816	27555	11842	27599	1	0	0	0	0	0	0	0	0	0	0	0	0	0	1	0	0	0	0	0	0	0	0	0	0	0
458	9025	27582	9010	27568	9040	27597	0	0	0	0	1	0	0	1	1	1	0	0	1	0	1	0	0	0	1	0	1	0	0	1	1	0
459	11114	27582	11099	27568	11129	27596	0	0	0	1	0	0	0	0	0	0	0	0	0	0	0	0	0	0	0	0	0	0	0	0	0	0
460	12471	27579	12458	27564	12485	27595	1	0	0	0	0	0	0	0	0	0	0	0	0	0	1	0	0	0	0	0	1	0	0	0	0	0
461	12260	27575	12247	27556	12273	27595	1	0	0	0	0	0	0	0	0	0	0	0	0	0	1	0	0	0	0	0	1	0	0	0	0	0
462	10185	27578	10169	27563	10202	27594	0	0	0	0	1	0	0	1	1	1	0	0	0	0	0	0	0	0	0	0	0	0	0	0	0	0
463	10188	27570	10171	27546	10205	27594	0	0	0	0	1	0	0	1	1	0	0	0	0	0	0	0	0	0	0	0	0	0	0	0	0	0
464	14540	27584	14529	27575	14551	27593	0	0	0	0	0	0	0	0	0	1	0	1	1	0	0	0	1	1	0	0	1	0	0	0	1	0
465	12634	27580	12623	27568	12645	27592	0	1	0	0	0	0	0	0	0	0	0	0	1	0	1	0	1	0	0	0	1	0	0	0	0	0
466	12629	27579	12613	27568	12645	27591	0	0	0	0	0	0	0	0	0	0	0	0	0	0	1	0	1	0	0	0	1	0	0	0	0	0
467	14636	27574	14616	27558	14657	27591	0	0	1	0	0	0	0	1	0	1	0	1	1	0	1	0	0	0	1	0	1	0	0	1	1	0
468	12387	27568	12371	27547	12403	27590	1	0	0	0	0	0	0	0	0	0	0	0	0	0	1	0	0	0	0	0	1	0	0	0	0	0
469	9200	27579	9189	27570	9212	27588	0	0	0	0	0	0	0	1	1	1	0	0	1	0	0	0	0	0	0	0	0	0	0	0	0	0
470	11218	27572	11204	27559	11232	27585	1	0	0	0	0	0	0	0	0	0	0	0	0	0	1	0	0	0	0	0	1	0	0	0	0	0
471	11517	27568	11500	27553	11535	27584	1	0	0	0	0	0	0	0	0	0	0	0	0	0	1	0	0	0	0	0	1	0	0	0	0	0
472	13403	27564	13392	27546	13415	27583	0	0	0	0	1	0	0	1	1	0	0	0	1	0	0	0	0	0	0	0	0	0	0	0	0	0
473	11910	27565	11897	27548	11923	27582	1	0	0	0	0	0	0	0	0	0	0	0	0	0	1	0	0	0	0	0	1	0	0	0	0	0
474	12723	27559	12715	27538	12731	27581	0	0	0	0	1	0	0	0	0	0	0	0	0	0	0	0	0	0	0	0	0	0	0	0	0	0
475	12801	27567	12788	27553	12815	27581	0	1	0	0	0	0	0	0	0	0	0	0	0	0	1	0	1	0	0	0	1	0	0	0	0	0
476	14577	27569	14562	27558	14592	27581	0	1	0	0	0	0	0	0	0	1	0	1	1	0	0	0	1	1	0	0	1	0	0	0	1	0
477	11973	27563	11959	27550	11987	27577	1	0	0	0	0	0	0	0	0	0	0	0	0	0	1	0	0	0	0	0	1	0	0	1	1	0
478	10951	27564	10934	27552	10969	27576	0	0	0	0	0	0	0	1	1	0	0	0	0	0	0	0	0	0	0	0	0	0	0	0	1	0
479	12424	27556	12407	27538	12441	27574	1	0	0	0	0	0	0	0	0	0	0	0	0	0	1	0	0	0	0	0	0	0	0	0	0	0
480	12611	27555	12594	27537	12629	27573	1	0	0	0	0	0	0	0	0	0	0	0	0	0	1	0	0	0	0	0	1	0	0	0	0	0
481	13158	27556	13143	27540	13174	27572	0	1	0	0	0	0	0	0	0	0	0	0	0	0	0	0	1	0	0	0	0	0	0	0	0	0
482	11152	27549	11132	27528	11173	27570	1	0	0	0	0	0	0	0	0	0	0	0	0	0	1	0	0	0	0	0	1	0	0	0	0	0
483	12745	27556	12732	27543	12759	27570	0	0	0	0	1	0	0	1	1	0	0	0	0	0	0	0	0	0	0	0	0	0	0	1	0	0
484	12529	27550	12512	27530	12547	27570	1	0	0	0	0	0	0	0	0	0	0	0	0	0	1	0	0	0	0	0	1	0	0	0	0	0
485	14653	27556	14638	27546	14668	27567	0	0	1	0	0	0	0	1	0	1	0	1	1	0	1	0	0	0	1	0	1	0	0	1	1	0
486	12158	27544	12144	27524	12172	27565	1	0	0	0	0	0	0	0	0	0	0	0	0	0	1	0	0	0	0	0	1	0	0	0	0	0
487	11086	27541	11067	27518	11106	27565	1	0	0	0	0	0	0	0	0	0	0	0	0	0	1	0	0	0	0	0	1	0	0	0	0	0
488	14619	27549	14604	27536	14635	27562	0	0	0	0	0	0	0	0	0	1	0	1	1	0	0	0	1	0	0	0	1	0	0	0	1	0
489	11981	27542	11964	27523	11998	27561	1	0	0	0	0	0	0	0	0	0	0	0	0	0	1	0	0	0	0	0	1	0	0	0	1	0
490	11773	27537	11754	27516	11792	27558	1	0	0	0	0	0	0	0	0	0	0	0	0	0	1	0	0	0	0	0	0	0	0	0	0	0
491	12468	27543	12456	27529	12480	27558	1	0	0	0	0	0	0	0	0	0	0	0	0	0	1	0	0	0	0	0	1	0	0	0	0	0
492	11923	27540	11905	27526	11942	27555	1	0	0	0	0	0	0	0	0	0	0	0	0	0	1	0	0	0	0	0	1	0	0	0	0	0
493	12322	27535	12310	27516	12334	27554	1	0	0	0	0	0	0	0	0	0	0	0	0	0	1	0	0	0	0	0	1	0	0	0	0	0
494	10231	27539	10213	27526	10249	27552	0	0	0	0	1	0	0	1	1	0	0	0	0	0	0	0	0	0	0	0	0	0	0	0	0	0
495	8967	27542	8958	27533	8976	27552	0	0	0	0	1	0	0	1	0	1	0	0	1	0	0	0	0	0	1	0	0	0	0	1	1	0
496	12111	27535	12096	27519	12127	27551	1	0	0	0	0	0	0	0	0	0	0	0	0	0	1	0	0	0	0	0	1	0	0	0	0	0
497	14656	27540	14645	27530	14668	27551	0	0	0	0	0	0	0	1	0	1	0	1	1	0	1	0	0	0	1	0	1	0	0	1	1	0
498	12751	27533	12734	27516	12769	27550	0	0	0	0	1	0	0	1	1	0	0	0	0	0	0	0	0	0	0	0	0	0	0	1	0	0
499	11189	27528	11172	27507	11207	27549	1	0	0	0	0	0	0	0	0	0	0	0	0	0	1	0	0	0	0	0	1	0	0	0	0	0
500	11220	27537	11208	27525	11233	27549	1	0	0	0	0	0	0	0	0	0	0	0	0	0	1	0	0	0	0	0	0	0	0	0	0	0
501	12706	27525	12689	27502	12724	27549	1	0	0	0	0	0	0	0	0	0	0	0	0	0	1	0	0	0	0	0	0	0	0	1	1	0
502	14144	27537	14134	27527	14155	27548	0	0	0	0	1	0	0	1	1	1	0	0	1	0	0	0	0	0	0	0	1	0	0	1	1	0
503	14120	27533	14109	27520	14132	27546	0	1	0	0	0	0	0	0	0	1	0	0	1	0	1	0	1	0	0	0	0	0	0	0	0	0
504	14693	27533	14677	27520	14709	27546	0	0	1	0	0	0	0	1	0	1	0	0	1	0	1	0	0	0	1	1	1	0	0	1	1	0
505	12802	27522	12790	27499	12814	27545	1	0	0	0	0	0	0	0	0	0	0	0	0	0	1	0	0	0	0	0	1	0	0	0	0	0
506	8937	27524	8922	27506	8952	27543	0	0	0	0	0	0	0	1	0	1	0	0	1	0	1	0	1	0	1	0	1	0	0	1	1	0
507	11285	27530	11275	27517	11295	27543	0	0	0	0	1	0	0	1	1	0	0	0	1	0	0	0	0	0	0	0	0	0	0	1	1	0
508	11849	27530	11840	27518	11858	27542	1	0	0	0	0	0	0	0	0	0	0	0	0	0	1	0	0	0	0	0	1	0	0	0	0	0
509	11852	27525	11842	27511	11862	27540	1	0	0	0	0	0	0	0	0	0	0	0	0	0	1	0	0	0	0	0	1	0	0	0	0	0
510	11124	27515	11107	27491	11141	27539	1	0	0	0	0	0	0	0	0	0	0	0	0	0	1	0	0	0	0	0	1	0	0	0	0	0
511	12371	27523	12358	27507	12384	27539	1	0	0	0	0	0	0	0	0	0	0	0	0	0	1	0	0	0	0	0	1	0	0	0	0	0
512	11895	27525	11886	27513	11905	27538	1	0	0	0	0	0	0	0	0	0	0	0	0	0	1	0	0	0	0	0	1	0	0	0	0	0
513	12658	27516	12640	27495	12677	27538	1	0	0	0	0	0	0	0	0	0	0	0	0	0	1	0	0	0	0	0	0	0	0	0	0	0
514	11914	27508	11893	27478	11935	27538	1	0	0	0	0	0	0	0	0	0	0	0	0	0	1	0	0	0	0	0	0	0	0	0	0	0
515	14313	27523	14299	27509	14327	27537	0	1	0	0	0	0	0	0	0	0	0	0	1	0	1	0	1	0	0	0	0	0	0	0	0	0
516	14229	27520	14221	27505	14238	27536	0	1	0	0	0	0	0	0	0	0	0	0	1	0	0	0	1	0	0	0	0	0	0	0	0	0
517	9124	27521	9111	27506	9138	27536	0	0	0	0	0	0	0	0	0	0	0	0	1	0	0	0	1	0	0	0	0	0	0	0	1	0
518	12425	27505	12408	27476	12443	27535	1	0	0	0	0	0	0	0	0	0	0	0	0	0	1	0	0	0	0	0	1	0	0	0	0	0
519	9214	27524	9204	27513	9224	27535	0	0	0	0	0	0	0	1	1	1	0	0	1	0	1	0	0	0	0	0	1	0	0	1	1	0
520	12771	27519	12760	27504	12783	27535	0	0	0	0	1	0	0	1	1	0	0	0	0	1	1	0	0	0	0	0	0	0	0	1	0	0
521	10206	27521	10194	27507	10219	27535	0	0	0	0	1	0	0	0	0	0	0	0	0	0	0	0	0	0	0	0	0	0	0	0	0	0
522	9231	27520	9220	27509	9242	27532	0	0	0	0	1	0	0	1	1	1	0	0	1	0	1	0	0	0	0	0	1	0	0	1	1	0
523	10629	27518	10613	27504	10645	27532	0	0	1	0	0	0	0	0	0	0	0	0	0	0	1	0	0	0	0	0	0	0	0	0	0	0
524	12067	27509	12051	27488	12084	27531	1	0	0	0	0	0	0	0	0	0	0	0	0	0	1	0	0	0	0	0	0	0	0	0	0	0
525	13009	27521	13002	27512	13016	27531	0	0	0	0	0	0	0	0	0	0	0	0	0	0	1	0	0	0	0	0	0	0	0	0	0	0
526	13448	27518	13437	27507	13459	27529	1	0	0	0	0	0	0	0	0	0	0	0	0	0	1	0	0	0	0	0	1	0	0	0	0	0
527	13381	27514	13363	27499	13399	27529	0	1	0	0	0	0	0	0	0	0	0	0	0	0	1	0	1	0	0	0	0	0	0	0	0	0
528	11221	27515	11209	27502	11234	27529	1	0	0	0	0	0	0	0	0	0	0	0	0	0	1	0	0	0	0	0	0	0	0	0	0	0
529	14711	27518	14699	27509	14723	27528	0	0	1	0	0	0	1	1	0	1	0	0	0	0	1	0	0	0	1	1	1	0	0	1	1	0
530	9380	27511	9367	27496	9394	27527	0	1	0	0	0	0	0	0	0	0	0	0	0	0	1	0	1	0	0	0	1	0	0	0	0	0
531	9219	27511	9204	27498	9234	27525	0	0	0	0	1	0	0	1	1	1	0	0	1	0	1	0	1	0	0	0	1	0	0	1	1	0
532	14468	27518	14454	27512	14483	27525	0	0	0	0	1	0	0	1	1	1	0	0	1	0	0	0	0	0	0	0	1	0	0	0	1	0
533	11846	27508	11834	27492	11858	27525	1	0	0	0	0	0	0	0	0	0	0	0	0	0	1	0	0	0	0	0	1	0	0	0	0	0
534	12504	27496	12483	27469	12525	27524	1	0	0	0	0	0	0	0	0	0	0	0	0	0	1	0	0	0	0	0	0	0	0	0	0	0
535	14686	27511	14676	27501	14697	27522	0	0	0	0	0	0	0	1	0	1	0	1	1	0	1	0	0	0	1	0	1	0	0	1	1	0
536	10236	27501	10225	27485	10248	27518	0	0	0	0	1	0	0	0	0	0	0	0	0	0	0	0	0	0	0	0	0	0	0	0	0	0
537	8906	27501	8891	27485	8922	27518	0	0	0	0	0	0	0	1	0	1	0	0	1	0	1	0	1	0	1	0	1	0	0	1	1	0
538	14736	27505	14721	27494	14752	27517	0	0	1	0	0	0	0	1	0	1	0	0	0	0	1	0	0	0	1	1	1	0	0	1	1	0
539	14122	27503	14114	27492	14131	27515	0	0	0	0	1	0	0	0	1	0	0	0	0	0	0	0	0	0	0	0	0	0	0	0	0	0
540	9169	27499	9155	27486	9184	27513	0	0	0	0	1	0	0	1	1	1	0	0	1	0	0	0	0	0	0	0	0	0	0	1	1	0
541	11231	27505	11222	27497	11240	27513	0	0	0	0	0	0	0	0	0	0	0	0	0	0	0	0	0	0	0	0	0	0	0	0	0	0
542	14175	27491	14165	27472	14185	27511	0	1	0	0	0	0	0	0	0	1	0	0	1	0	1	0	1	0	0	0	1	0	0	0	0	0
543	14707	27500	14698	27490	14717	27510	0	0	1	0	0	0	0	1	0	1	0	1	1	0	1	1	1	0	1	1	1	0	0	1	1	0
544	11810	27485	11783	27460	11837	27510	1	0	0	0	0	0	0	0	0	0	0	0	0	0	1	0	0	0	0	0	1	0	0	0	0	0
545	12310	27494	12296	27478	12324	27510	1	0	0	0	0	0	0	0	0	0	0	0	0	0	1	0	0	0	0	0	1	0	0	0	0	0
546	13447	27500	13437	27492	13457	27508	0	0	1	0	0	0	0	0	0	0	0	0	0	0	1	0	0	0	0	0	0	0	0	0	0	0
547	12913	27499	12903	27491	12923	27507	0	0	1	0	0	0	0	0	0	0	0	0	0	0	0	0	0	0	0	0	0	0	0	0	0	0
548	10780	27490	10762	27474	10798	27507	0	1	0	0	0	0	0	0	0	0	0	0	0	0	1	0	1	0	0	0	0	0	0	0	0	0
549	11699	27469	11677	27432	11722	27506	1	0	0	0	0	0	0	0	0	0	0	0	0	0	1	0	0	0	0	0	0	0	0	0	0	0
550	13627	27486	13613	27467	13641	27506	0	0	0	0	1	0	0	1	1	0	0	0	0	0	0	0	0	0	0	0	0	0	0	0	1	0
551	14669	27494	14658	27482	14681	27506	0	1	0	0	0	0	0	1	0	1	0	1	1	0	0	0	1	0	0	0	1	0	0	0	1	0
552	9209	27491	9193	27479	9226	27504	0	1	0	0	0	0	0	1	1	1	0	0	0	0	1	0	1	0	0	0	1	0	0	0	1	0
553	12371	27475	12355	27448	12387	27503	1	0	0	0	0	0	0	0	0	0	0	0	0	0	1	0	0	0	0	0	1	0	0	0	0	0
554	11379	27480	11366	27461	11393	27500	1	0	0	0	0	0	0	0	0	0	0	0	0	0	1	0	0	0	0	0	1	0	0	0	0	0
555	12163	27483	12148	27467	12178	27499	1	0	0	0	0	0	0	0	0	0	0	0	0	0	0	0	0	0	0	0	0	0	0	0	0	0
556	10257	27482	10245	27468	10270	27497	0	0	0	0	0	0	0	0	0	0	0	0	0	0	0	0	1	0	0	0	0	0	0	0	0	0
557	11246	27488	11240	27479	11252	27497	1	0	0	0	0	0	0	0	0	0	0	0	0	0	1	0	0	0	0	0	1	0	0	0	0	0
558	11346	27474	11338	27453	11354	27496	1	0	0	0	0	0	0	0	0	0	0	0	0	0	1	0	0	0	0	0	0	0	0	0	1	0
559	11143	27478	11131	27460	11156	27496	0	0	0	0	1	0	0	0	0	0	0	0	0	0	1	0	0	0	0	0	0	0	0	0	0	0
560	11851	27475	11837	27455	11865	27496	1	0	0	0	0	0	0	0	0	0	0	0	0	0	1	0	0	0	0	0	1	0	0	0	0	0
561	12775	27477	12766	27459	12785	27496	0	0	0	0	1	0	0	1	1	0	0	0	0	1	0	0	0	0	0	0	0	0	0	1	0	0
562	13190	27488	13183	27480	13197	27496	0	0	0	1	0	0	0	0	0	0	0	0	0	0	0	0	0	0	0	0	0	0	0	0	0	0
563	10808	27488	10797	27481	10819	27495	0	0	0	0	1	0	0	0	1	0	0	0	0	0	0	0	0	0	0	0	0	0	0	0	0	0
564	9243	27479	9229	27463	9258	27495	0	0	1	0	0	0	0	0	0	0	0	0	0	0	1	0	0	0	0	0	1	0	0	0	0	0
565	12893	27472	12882	27449	12905	27495	1	0	0	0	0	0	0	0	0	0	0	0	0	0	1	0	0	0	0	0	1	0	0	0	0	0
566	8873	27483	8860	27473	8887	27494	0	0	1	0	0	0	0	1	0	1	0	0	1	0	1	0	0	0	1	0	1	0	0	1	1	0
567	12843	27476	12834	27460	12853	27493	1	0	0	0	0	0	0	0	0	0	0	0	0	0	1	0	0	0	0	0	1	0	0	0	0	0
568	9482	27482	9471	27472	9494	27493	0	0	0	0	1	0	0	1	1	0	0	0	0	0	0	0	0	0	0	0	0	0	0	1	1	0
569	11182	27479	11171	27465	11194	27493	0	0	0	0	0	0	0	0	0	0	0	0	0	0	1	0	0	0	0	0	0	0	0	0	0	0
570	14306	27483	14299	27475	14314	27492	0	1	0	0	0	0	0	0	0	1	0	0	1	0	0	0	0	0	0	0	0	0	0	0	0	0
571	14734	27480	14721	27469	14748	27491	0	0	0	0	0	0	0	1	0	1	0	1	1	0	1	0	0	0	1	1	1	0	0	1	1	0
572	13735	27477	13716	27463	13754	27491	0	0	0	0	0	0	0	0	0	0	0	0	0	0	0	0	0	0	0	0	0	0	0	0	0	0
573	13097	27468	13089	27447	13105	27490	0	0	0	0	1	0	0	1	1	0	0	0	0	0	0	0	0	0	0	0	0	0	0	1	1	0
574	11998	27464	11979	27439	12018	27490	1	0	0	0	0	0	0	0	0	0	0	0	0	0	1	0	0	0	0	0	0	0	0	0	0	0
575	14702	27480	14688	27473	14716	27488	0	0	0	0	0	0	0	1	0	1	0	1	1	0	0	0	1	0	1	0	1	0	0	0	1	0
576	33240	27479	33219	27470	33261	27488	0	0	0	0	1	0	0	1	1	1	1	0	1	0	0	1	0	1	0	0	1	0	1	1	1	0
577	12693	27472	12681	27457	12705	27488	0	0	0	0	1	0	0	1	1	1	0	0	1	0	0	0	0	0	0	0	1	0	0	1	1	0
578	12596	27469	12583	27453	12609	27485	1	0	0	0	0	0	0	0	0	0	0	0	0	0	1	0	0	0	0	0	1	0	0	0	0	0
579	14264	27467	14247	27450	14282	27484	0	0	0	0	0	0	0	0	0	1	0	0	0	0	1	0	1	0	0	0	1	0	0	0	0	0
580	32909	27468	32887	27453	32932	27484	0	0	0	1	0	0	0	0	0	1	0	0	1	0	1	0	0	0	0	0	1	0	0	0	1	0
581	33002	27472	32987	27462	33018	27483	0	0	0	0	0	0	0	1	1	1	0	0	1	0	1	0	0	0	1	0	1	0	0	1	1	0
582	8843	27470	8827	27457	8859	27483	0	0	1	0	0	0	0	1	0	1	0	0	1	0	1	0	1	0	1	0	1	0	0	1	1	0
583	32878	27473	32865	27464	32892	27482	0	0	1	0	0	0	0	1	0	1	0	0	1	0	1	0	0	0	0	0	1	0	1	1	1	0
584	11892	27460	11873	27440	11912	27480	1	0	0	0	0	0	0	0	0	0	0	0	0	0	1	0	0	0	0	0	1	0	0	0	0	0
585	32970	27468	32956	27457	32985	27480	0	0	0	0	0	0	0	1	0	1	0	1	1	0	0	0	0	0	1	0	1	0	0	1	1	0
586	14747	27468	14736	27456	14758	27480	0	0	0	0	0	0	0	1	0	1	0	1	1	0	1	1	1	0	1	1	1	0	0	1	1	0
587	11658	27452	11642	27424	11674	27480	1	0	0	0	0	0	0	0	0	0	0	0	0	0	1	0	0	0	0	0	1	0	0	0	0	0
588	14774	27461	14758	27444	14791	27479	0	0	1	0	0	0	0	1	1	1	0	0	1	0	1	1	0	0	1	1	1	0	0	1	1	0
589	33167	27468	33143	27459	33191	27478	0	0	0	0	1	0	0	1	1	1	1	0	1	0	0	1	0	0	0	0	1	0	0	1	1	0
590	8842	27461	8828	27446	8856	27477	0	0	1	0	0	0	0	1	0	1	0	0	1	0	1	0	1	0	1	0	1	0	0	1	1	0
591	32943	27467	32928	27457	32958	27477	0	0	0	0	0	0	0	0	0	1	0	1	1	0	1	0	0	0	0	0	1	0	0	0	1	0
592	33611	27464	33597	27454	33626	27475	0	0	0	0	0	0	0	1	1	1	1	0	1	0	0	1	1	0	1	0	1	0	0	1	1	0
593	12687	27456	12674	27438	12700	27475	0	0	0	0	1	0	0	1	1	1	0	0	1	0	0	0	0	0	0	0	0	0	0	1	1	0
594	14661	27467	14653	27460	14670	27475	0	0	1	0	0	0	0	1	0	1	0	0	0	0	0	0	0	0	0	0	0	0	0	0	1	0
595	33021	27462	33004	27450	33038	27474	0	0	0	0	0	0	0	1	1	1	1	0	1	0	1	1	0	0	1	0	1	0	1	1	1	0
596	13826	27467	13817	27460	13836	27474	0	0	1	0	0	0	0	0	0	1	0	0	0	0	1	0	0	0	0	0	0	0	0	0	0	0
597	11499	27458	11486	27443	11512	27473	0	0	0	1	0	0	0	0	0	1	0	0	0	0	1	0	0	0	0	0	1	0	0	0	1	0
598	33654	27462	33639	27452	33669	27473	0	0	0	0	1	0	0	1	1	1	1	0	1	0	1	1	1	0	1	0	1	0	0	1	1	0
599	11258	27453	11242	27435	11274	27471	1	0	0	0	0	0	0	0	0	0	0	0	0	0	1	0	0	0	0	0	1	0	0	0	0	0
600	33523	27455	33502	27440	33545	27471	0	0	0	0	1	0	0	1	1	1	1	0	1	0	0	1	0	0	1	0	1	0	0	1	1	0
601	12553	27448	12538	27426	12569	27470	1	0	0	0	0	0	0	0	0	0	0	0	0	0	1	0	0	0	0	0	0	0	0	0	0	0
602	32854	27460	32837	27452	32871	27468	0	0	0	0	0	0	0	1	0	1	0	0	1	0	1	0	1	0	0	0	1	0	0	0	1	0
603	33378	27458	33361	27448	33396	27468	0	0	0	0	1	0	0	1	1	1	1	0	1	0	0	1	0	1	0	0	1	0	0	1	1	0
604	32856	27454	32839	27442	32873	27466	0	0	0	0	0	0	0	1	0	1	0	0	1	0	1	0	0	0	0	0	0	0	0	0	1	0
605	11069	27442	11051	27418	11087	27466	1	0	0	0	0	0	0	0	0	0	0	0	0	0	1	0	0	0	0	0	1	0	0	0	0	0
606	12763	27450	12749	27435	12778	27466	0	0	0	0	1	0	0	1	1	0	0	0	0	1	0	0	0	0	0	0	0	0	0	1	0	0
607	33630	27456	33618	27448	33642	27465	0	0	0	0	1	0	0	1	1	1	1	0	1	0	0	1	0	0	1	0	1	0	0	1	1	0
608	12851	27452	12838	27439	12865	27465	1	0	0	0	0	0	0	0	0	0	0	0	0	0	1	0	0	0	0	0	1	0	0	0	0	0
609	11824	27449	11812	27433	11836	27465	1	0	0	0	0	0	0	0	0	0	0	0	0	0	1	0	0	0	0	0	1	0	0	0	0	0
610	9150	27449	9136	27433	9165	27465	0	1	0	0	0	0	0	0	0	0	0	0	1	0	1	0	1	0	0	0	0	0	0	0	0	0
611	13560	27454	13549	27443	13571	27465	0	1	0	0	0	0	0	0	0	0	0	0	0	0	0	0	1	0	0	0	0	0	0	0	0	0
612	9364	27458	9354	27451	9374	27465	0	1	0	0	0	0	0	0	0	0	0	0	0	0	0	0	0	0	0	0	0	0	0	0	0	0
613	13068	27448	13052	27432	13084	27464	0	0	0	0	1	0	0	1	1	0	0	0	0	0	0	0	0	0	0	0	0	0	0	0	0	0
614	33296	27452	33281	27441	33312	27464	0	0	0	0	1	0	0	1	1	1	1	0	1	0	1	1	1	1	0	0	1	0	0	1	1	0
615	12063	27445	12045	27427	12081	27464	1	0	0	0	0	0	0	0	0	0	0	0	0	0	1	0	0	0	0	0	1	0	0	0	0	0
616	33561	27456	33548	27448	33575	27464	0	0	0	0	0	0	0	1	1	1	1	0	1	0	0	1	0	0	1	0	1	0	0	1	1	0
617	33463	27455	33449	27447	33478	27464	0	0	0	0	1	0	0	1	1	1	1	0	1	0	0	1	0	1	1	0	1	0	0	1	1	0
618	32818	27450	32801	27438	32835	27463	0	0	0	0	1	0	0	1	1	1	0	0	1	0	0	0	0	0	0	0	1	0	0	1	1	0
619	11821	27444	11807	27426	11835	27463	1	0	0	0	0	0	0	0	0	0	0	0	0	0	1	0	0	0	0	0	1	0	0	0	0	0
620	33688	27450	33673	27439	33703	27462	0	0	0	0	1	0	0	1	1	1	0	1	1	0	0	0	0	0	1	0	1	0	0	1	1	0
621	11016	27443	11004	27426	11028	27461	1	0	0	0	0	0	0	0	0	0	0	0	0	0	1	0	0	0	0	0	1	0	0	0	0	0
622	33070	27451	33052	27441	33088	27461	0	0	0	0	1	0	0	1	1	1	1	0	1	0	0	1	1	1	1	0	1	0	0	1	1	0
623	33080	27442	33049	27424	33111	27461	0	0	0	0	1	0	0	1	1	1	1	0	1	0	0	1	0	0	1	0	1	0	0	1	1	0
624	33581	27452	33569	27443	33593	27461	0	0	0	1	0	0	0	1	1	1	1	0	1	0	0	1	0	1	1	0	1	0	0	1	1	0
625	11214	27454	11207	27447	11221	27461	0	0	0	0	0	0	0	0	0	0	0	0	0	0	1	0	0	0	0	0	1	0	0	0	0	0
626	33414	27446	33400	27431	33429	27461	0	0	0	0	1	0	0	1	1	1	1	0	1	0	0	0	0	1	0	0	1	0	0	1	1	0
627	12058	27441	12037	27421	12079	27461	1	0	0	0	0	0	0	0	0	0	0	0	0	0	1	0	0	0	0	0	1	0	0	0	0	0
628	13735	27450	13716	27441	13754	27460	0	0	0	0	0	0	0	0	0	1	0	0	0	0	1	0	0	0	0	0	1	0	0	0	0	0
629	11124	27445	11114	27431	11134	27460	1	0	0	0	0	0	0	0	0	0	0	0	0	0	1	0	0	0	0	0	1	0	0	0	0	0
630	33726	27447	33710	27436	33743	27459	0	0	0	0	1	0	0	1	1	1	1	0	1	0	0	1	0	0	1	0	1	0	0	1	1	0
631	11155	27446	11143	27435	11168	27458	1	0	0	0	0	0	0	0	0	1	0	0	0	0	1	0	0	0	0	0	1	0	0	0	1	0
632	33583	27447	33571	27437	33596	27458	0	0	0	0	0	0	0	1	1	1	1	0	1	0	0	0	0	0	0	0	1	0	0	1	1	0
633	33657	27451	33641	27446	33673	27457	0	0	0	0	1	0	0	1	1	1	0	1	1	0	1	0	0	0	1	0	1	0	0	1	1	0
634	11154	27441	11140	27426	11168	27457	1	0	0	0	0	0	0	1	0	1	0	0	0	0	1	0	0	0	0	0	1	0	0	1	1	0
635	13828	27444	13815	27432	13842	27456	0	0	0	1	0	0	0	1	0	1	0	0	0	0	1	0	0	0	0	0	0	0	0	0	0	0
636	11298	27444	11292	27432	11305	27456	0	0	0	0	1	0	0	1	1	1	0	0	0	0	0	0	0	0	0	0	0	0	0	0	1	0
637	33660	27443	33647	27434	33674	27453	0	0	0	0	1	0	0	1	1	1	0	1	1	0	0	0	0	0	1	0	1	0	0	1	1	0
638	33220	27439	33205	27426	33236	27453	0	1	0	0	0	0	0	1	1	1	1	0	1	0	1	1	1	0	1	0	1	0	1	1	1	0
639	33327	27438	33308	27424	33346	27453	0	0	0	0	1	0	0	1	1	1	1	0	1	0	0	1	0	1	1	0	1	0	0	1	1	0
640	8829	27442	8814	27431	8844	27453	0	0	1	0	0	0	0	1	0	1	0	0	1	0	1	0	1	0	1	0	1	0	0	1	1	0
641	33182	27441	33162	27430	33202	27452	0	0	0	0	1	0	0	1	1	1	1	0	1	0	0	1	0	0	1	0	1	0	0	1	1	0
642	33271	27440	33267	27429	33276	27452	0	0	0	1	0	0	0	1	1	1	0	0	1	0	1	1	0	1	1	0	1	0	0	1	1	0
643	12159	27438	12151	27425	12167	27451	0	0	0	0	1	0	0	0	0	0	0	0	0	0	0	0	0	0	0	0	0	0	0	0	1	0
644	33775	27443	33764	27436	33786	27451	0	0	0	0	0	0	1	1	1	1	1	0	1	0	0	1	0	0	1	0	1	0	0	1	1	0
645	33796	27436	33782	27422	33810	27450	1	0	0	0	0	0	0	1	1	1	1	0	1	0	0	1	0	0	1	0	1	0	0	1	1	0
646	11222	27441	11209	27432	11235	27450	1	0	0	0	0	0	0	0	0	0	0	0	0	0	1	0	0	0	0	0	1	0	0	0	0	0
647	12956	27435	12941	27420	12971	27450	1	0	0	0	0	0	0	0	0	0	0	0	0	0	1	0	0	0	0	0	1	0	0	0	0	0
648	12915	27432	12902	27414	12928	27450	1	0	0	0	0	0	0	0	0	0	0	0	0	0	1	0	0	0	0	0	1	0	0	0	0	0
649	33184	27432	33163	27415	33206	27450	0	0	0	0	1	0	0	1	1	1	0	0	1	0	0	0	0	0	0	0	1	0	0	1	1	0
650	33819	27440	33809	27432	33829	27449	0	0	0	0	0	0	0	1	1	1	1	0	1	0	0	1	1	1	1	0	1	0	0	1	1	0
651	13002	27426	12990	27403	13015	27449	1	0	0	0	0	0	0	1	1	1	0	0	0	0	1	0	0	0	0	0	1	0	0	0	0	0
652	33259	27436	33246	27423	33273	27449	0	0	0	0	0	0	0	1	1	1	0	0	1	0	0	0	0	1	1	0	1	0	0	1	1	0
653	32840	27442	32832	27435	32848	27449	0	0	0	0	1	0	0	0	0	1	1	0	1	0	0	0	0	0	0	0	0	0	0	0	1	0
654	33365	27439	33355	27431	33376	27448	0	0	0	0	1	0	0	1	1	1	1	0	1	0	0	1	0	0	1	0	1	0	0	1	0	0
655	11402	27435	11396	27424	11408	27447	0	0	0	0	0	0	0	0	0	0	0	0	0	0	1	0	0	0	0	0	1	0	0	0	1	0
656	14767	27437	14754	27427	14780	27447	0	0	0	0	0	0	0	1	0	1	0	1	1	0	0	0	1	0	1	0	1	0	0	0	1	0
657	33139	27431	33123	27418	33155	27445	0	0	0	0	1	0	0	1	1	1	0	0	1	0	0	0	0	0	0	0	1	0	0	1	1	0
658	11772	27421	11753	27398	11792	27445	1	0	0	0	0	0	0	0	0	0	0	0	0	0	1	0	0	0	0	0	1	0	0	0	0	0
659	33865	27436	33854	27427	33877	27445	0	0	0	0	0	0	0	1	0	1	0	1	1	0	0	1	0	0	1	0	1	0	0	1	1	0
660	12303	27430	12291	27416	12316	27445	1	0	0	0	0	0	0	0	0	0	0	0	0	0	1	0	0	0	0	0	1	0	0	0	0	0
661	12881	27427	12867	27410	12895	27444	1	0	0	0	0	0	0	0	0	0	0	0	0	0	1	0	0	0	0	0	0	0	0	0	0	0
662	10295	27433	10282	27422	10309	27444	0	0	0	1	0	0	0	1	0	0	0	0	0	0	0	0	0	0	0	0	0	0	0	0	1	0
663	33622	27434	33613	27425	33632	27444	0	0	0	0	1	0	0	1	1	1	0	0	1	0	0	0	0	0	0	0	0	0	0	0	1	0
664	33468	27431	33455	27421	33482	27441	0	1	0	0	0	0	0	1	0	1	0	0	0	0	0	0	1	0	0	0	0	0	0	0	0	0
665	11424	27425	11403	27409	11445	27441	1	0	0	0	0	0	0	0	0	0	0	0	0	0	1	0	0	0	0	0	1	0	0	0	0	0
666	33946	27432	33934	27424	33958	27441	0	0	0	0	1	0	0	1	1	1	0	0	1	0	1	1	0	0	1	1	1	0	0	1	0	0
667	33010	27433	32995	27426	33026	27441	0	0	0	0	1	0	0	1	1	1	1	0	1	0	0	1	0	0	0	0	1	0	0	1	1	0
668	33292	27432	33278	27423	33307	27441	0	0	0	0	0	0	0	1	1	1	0	0	1	0	0	0	1	1	1	0	1	0	0	1	0	0
669	9897	27422	9879	27405	9915	27440	0	1	0	0	0	0	0	0	0	0	0	0	0	0	1	0	1	0	0	0	0	0	0	0	0	0
670	32739	27429	32728	27418	32751	27440	0	0	0	0	0	0	0	1	0	1	0	0	1	0	1	0	0	0	1	0	1	0	0	1	1	0
671	33908	27433	33886	27427	33930	27440	0	0	1	0	0	0	0	1	0	1	0	0	1	0	1	1	1	0	1	0	1	0	0	1	1	0
672	8791	27425	8769	27411	8814	27439	0	0	1	0	0	0	0	1	0	1	0	0	1	0	1	0	0	0	1	0	1	0	0	1	1	0
673	33903	27427	33879	27415	33928	27439	0	0	1	0	0	0	0	1	0	1	0	1	1	0	1	1	1	0	1	0	1	0	0	1	1	0
674	11115	27423	11098	27408	11132	27438	1	0	0	0	0	0	0	0	0	0	0	0	0	0	1	0	0	0	0	0	1	0	0	0	0	0
675	14068	27428	14060	27420	14077	27437	0	1	0	0	0	0	0	1	1	1	0	0	0	0	0	0	1	0	0	0	0	0	0	0	0	0
676	11020	27424	11008	27411	11033	27437	1	0	0	0	0	0	0	0	0	0	0	0	0	0	1	0	0	0	0	0	1	0	0	0	0	0
677	32668	27426	32645	27415	32692	27437	0	0	1	0	0	0	0	1	0	1	0	0	1	0	1	0	1	0	1	0	1	0	0	1	1	0
678	14012	27424	14005	27412	14020	27436	0	0	0	0	1	0	0	1	1	1	0	0	0	0	0	0	0	0	0	0	0	0	0	0	0	0
679	12087	27425	12072	27416	12103	27435	1	0	0	0	0	0	0	0	0	0	0	0	0	0	1	0	0	0	0	0	1	0	0	0	0	0
680	12254	27412	12239	27389	12269	27435	1	0	0	0	0	0	0	0	0	0	0	0	0	0	1	0	0	0	0	0	1	0	0	0	0	0
681	33929	27425	33920	27417	33939	27434	0	0	0	0	0	0	0	1	1	1	0	1	1	0	1	1	1	0	1	0	1	0	0	1	1	0
682	32974	27425	32963	27416	32986	27434	0	0	0	0	1	0	0	1	1	1	1	0	1	0	0	0	0	0	0	0	0	0	0	0	0	0
683	13718	27417	13706	27401	13730	27433	0	0	0	0	0	0	0	0	0	1	0	0	0	0	1	0	0	0	0	0	1	0	0	0	0	0
684	32716	27422	32704	27413	32729	27432	0	0	1	0	0	0	0	1	0	1	0	0	1	0	0	0	0	0	0	0	1	0	0	1	1	0
685	14187	27424	14178	27416	14196	27432	0	1	0	0	0	0	0	1	0	1	0	0	1	0	0	0	1	0	0	0	1	0	0	0	1	0
686	10536	27415	10521	27398	10551	27432	1	0	0	0	0	0	0	0	0	0	0	0	0	0	1	0	0	0	0	0	0	0	0	0	0	0
687	12827	27412	12808	27393	12847	27431	1	0	0	0	0	0	0	0	0	0	0	0	0	0	1	0	0	0	0	0	0	0	0	0	0	0
688	11270	27413	11256	27396	11284	27431	1	0	0	0	0	0	0	0	0	0	0	0	0	0	1	0	0	0	0	0	1	0	0	0	0	0
689	12289	27418	12279	27407	12299	27430	1	0	0	0	0	0	0	0	0	0	0	0	0	0	1	0	0	0	0	0	1	0	0	0	0	0
690	14796	27420	14784	27411	14809	27430	0	0	0	0	0	0	0	1	0	1	0	1	1	0	0	0	1	0	1	0	1	0	0	0	1	0
691	13293	27407	13273	27385	13313	27429	1	0	0	0	0	0	0	0	0	0	0	0	0	0	1	0	0	0	0	0	1	0	0	0	0	0
692	10795	27409	10777	27391	10813	27428	1	0	0	0	0	0	0	0	0	0	0	0	0	0	1	0	0	0	0	0	0	0	0	0	0	0
693	32627	27419	32608	27410	32647	27428	0	0	1	0	0	0	0	1	0	1	0	1	1	1	1	0	0	0	1	0	1	0	0	1	1	0
694	33039	27417	33020	27407	33059	27428	0	0	0	0	1	0	0	1	1	1	0	0	0	0	0	0	0	0	0	0	0	0	0	1	1	0
695	32509	27419	32496	27410	32522	27428	0	0	1	0	0	0	0	1	0	1	0	1	1	0	1	0	1	0	1	0	1	0	1	1	1	0
696	33960	27416	33942	27405	33978	27428	0	0	0	0	1	0	0	1	1	1	1	1	1	0	0	0	0	0	1	0	1	0	0	1	1	0
697	33903	27418	33889	27409	33918	27427	0	0	0	0	0	0	0	1	0	1	1	0	1	0	0	0	1	0	0	0	1	0	0	0	1	0
698	11906	27400	11884	27374	11928	27426	1	0	0	0	0	0	0	0	0	0	0	0	0	0	1	0	0	0	0	0	0	0	0	0	0	0
699	11244	27400	11226	27376	11263	27425	1	0	0	0	0	0	0	0	0	0	0	0	0	0	1	0	0	0	0	0	1	0	0	0	0	0
700	32364	27413	32344	27402	32385	27424	0	0	1	0	0	0	0	1	0	1	0	1	1	0	1	0	0	0	1	0	1	0	0	1	1	0
701	32540	27418	32523	27413	32557	27423	0	0	1	0	0	0	0	1	0	1	0	1	1	0	1	1	1	1	1	0	1	0	0	1	1	0
702	32476	27418	32457	27413	32495	27423	0	0	1	0	0	0	0	1	0	1	0	0	1	0	1	0	0	0	1	0	1	0	0	1	1	0
703	33312	27408	33300	27394	33325	27423	0	1	0	0	0	0	0	0	0	0	0	0	0	0	0	0	1	0	0	0	0	0	0	0	0	0
704	12596	27405	12582	27389	12611	27422	1	0	0	0	0	0	0	0	0	0	0	0	0	0	1	0	0	0	0	0	1	0	0	0	0	0
705	33193	27410	33179	27399	33207	27422	0	0	0	0	1	0	0	1	1	1	0	0	1	0	0	0	0	0	0	0	0	0	0	0	1	0
706	9054	27405	9040	27390	9068	27421	0	0	0	0	1	0	0	1	1	0	0	0	0	0	0	0	0	0	0	0	0	0	0	0	0	0
707	12488	27405	12475	27391	12501	27420	0	0	0	0	1	0	0	1	1	0	0	0	0	0	0	0	0	0	0	0	0	0	0	0	1	0
708	32474	27411	32456	27402	32493	27420	0	0	1	0	0	0	0	1	0	1	0	1	1	0	1	0	0	0	1	0	1	0	0	1	1	0
709	32324	27410	32308	27402	32340	27418	0	0	1	0	0	0	0	1	0	1	0	1	1	0	1	0	0	0	1	0	1	0	0	1	1	0
710	32666	27409	32649	27400	32683	27418	0	1	0	0	0	0	0	1	0	1	0	0	1	0	0	0	1	0	0	0	1	0	0	0	1	0
711	14790	27406	14779	27394	14801	27418	0	0	0	0	0	0	0	0	0	1	0	0	1	0	0	0	1	0	0	0	1	0	0	0	1	0
712	32574	27409	32562	27400	32586	27418	0	0	0	0	0	0	0	1	0	1	0	1	1	1	0	0	0	0	0	0	1	0	0	0	1	0
713	32183	27406	32167	27395	32199	27417	0	0	1	0	0	0	0	1	0	1	0	0	1	0	1	0	0	0	1	0	1	0	0	1	1	0
714	13186	27399	13165	27381	13207	27417	1	0	0	0	0	0	0	0	0	0	0	0	0	0	1	0	0	0	0	0	0	0	0	0	0	0
715	32408	27407	32392	27397	32424	27417	0	0	1	0	0	0	0	1	0	1	0	1	1	0	1	0	0	0	1	0	1	0	0	1	1	0
716	11206	27396	11190	27377	11222	27416	1	0	0	0	0	0	0	0	0	0	0	0	0	0	1	0	0	0	0	0	1	0	0	0	0	0
717	32238	27405	32217	27395	32260	27416	0	0	1	0	0	0	0	1	0	1	0	0	1	0	1	0	0	0	1	0	1	0	0	1	1	0
718	33612	27406	33601	27396	33623	27416	0	1	0	0	0	0	0	0	0	0	0	0	0	0	1	0	1	0	0	0	0	0	0	0	1	0
719	32279	27404	32261	27394	32297	27415	0	0	1	0	0	0	0	1	0	1	0	0	1	0	1	0	0	0	1	0	1	0	0	1	1	0
720	14059	27401	14049	27388	14069	27415	0	0	0	0	1	0	0	1	1	1	0	0	1	0	0	0	0	0	0	0	0	0	0	1	1	0
721	8817	27407	8806	27400	8828	27415	0	0	1	0	0	0	0	0	0	0	0	0	0	0	1	0	0	0	0	0	0	0	0	0	0	0
722	12703	27396	12690	27377	12717	27415	1	0	0	0	0	0	0	0	0	0	0	0	0	0	1	0	0	0	0	0	1	0	0	0	0	0
723	32590	27406	32577	27398	32603	27414	0	0	0	0	1	0	0	1	0	1	0	1	1	1	0	0	0	0	0	0	0	0	0	0	1	0
724	13228	27402	13215	27390	13241	27414	0	0	0	1	0	0	0	0	0	0	0	0	0	0	0	0	0	0	0	0	0	0	0	0	0	0
725	11850	27396	11833	27378	11868	27414	1	0	0	0	0	0	0	0	0	0	0	0	0	0	1	0	0	0	0	0	1	0	0	0	0	0
726	32441	27405	32425	27396	32457	27414	0	0	0	1	0	0	0	1	0	1	0	1	1	0	0	0	0	0	1	0	1	0	0	1	1	0
727	12984	27401	12972	27389	12997	27413	1	0	0	0	0	0	0	1	1	0	0	0	0	0	1	0	0	0	0	0	1	0	0	0	0	0
728	32527	27406	32508	27399	32546	27413	0	0	0	0	0	0	0	1	0	1	1	1	1	0	0	0	0	0	0	0	1	0	0	0	1	0
729	32122	27402	32106	27391	32138	27413	0	0	1	0	0	0	0	1	0	1	0	0	1	0	1	0	0	0	1	0	1	0	0	1	1	0
730	13118	27393	13103	27374	13134	27413	1	0	0	0	0	0	0	0	0	0	0	0	1	0	1	0	0	0	0	0	1	0	0	0	0	0
731	11150	27390	11136	27368	11164	27412	1	0	0	0	0	0	0	0	0	0	0	0	0	0	1	0	0	0	0	0	1	0	0	0	0	0
732	32791	27403	32780	27395	32802	27412	0	0	0	0	1	0	0	1	1	1	0	0	0	0	0	0	0	0	0	0	0	0	0	1	1	0
733	32161	27402	32151	27394	32171	27411	0	0	1	0	0	0	0	1	0	1	0	0	1	0	0	0	0	0	0	0	1	0	0	1	1	0
734	34100	27400	34076	27391	34124	27410	0	0	1	0	0	0	0	1	0	1	0	1	1	0	1	0	1	0	1	0	1	0	0	1	1	0
735	13401	27393	13388	27377	13415	27410	0	1	0	0	0	1	0	0	0	0	0	0	1	0	1	0	1	0	0	0	1	0	0	0	0	0
736	34050	27398	34034	27386	34066	27410	0	0	0	0	1	0	0	1	1	1	1	0	1	0	1	0	0	0	1	0	1	0	0	1	1	0
737	9727	27398	9714	27388	9741	27409	0	0	0	0	1	0	0	1	1	0	0	0	0	0	0	0	0	0	0	0	0	0	0	0	1	0
738	33591	27400	33582	27391	33600	27409	0	1	0	0	0	0	0	0	0	0	0	0	0	0	0	0	1	0	0	0	0	0	0	0	0	0
739	14278	27396	14267	27386	14289	27407	0	0	0	0	1	0	0	1	1	1	0	0	1	0	0	0	0	0	0	0	0	0	0	0	0	0
740	11050	27387	11030	27369	11071	27406	1	0	0	0	0	0	0	0	0	1	0	0	0	0	1	0	0	0	0	0	1	0	0	0	0	0
741	14837	27398	14830	27391	14844	27406	0	1	0	0	0	0	0	1	0	1	0	1	1	0	0	0	0	0	1	0	1	0	0	1	1	0
742	11452	27383	11427	27363	11477	27404	1	0	0	0	0	0	0	0	0	0	0	0	0	0	1	0	0	0	0	0	0	0	0	0	0	0
743	12784	27389	12773	27376	12795	27403	0	0	0	0	1	0	0	1	1	1	0	0	1	0	0	0	0	0	0	0	0	0	0	1	1	0
744	32062	27389	32041	27376	32083	27403	0	0	0	0	1	0	0	1	1	1	0	0	1	0	1	0	0	0	1	0	1	0	0	1	1	0
745	13070	27382	13053	27363	13087	27402	1	0	0	0	0	0	0	0	0	0	0	0	0	0	1	0	0	0	0	0	1	0	0	0	0	0
746	11609	27385	11593	27369	11625	27401	1	0	0	0	0	0	0	0	0	0	0	0	0	0	1	0	0	0	0	0	1	0	0	0	0	0
747	12804	27386	12794	27373	12814	27400	0	0	0	0	1	0	0	1	1	0	0	0	1	0	0	0	0	0	0	0	0	0	0	1	0	0
748	34080	27391	34067	27383	34093	27400	0	0	0	0	0	0	0	1	0	1	0	0	1	0	0	0	0	0	0	0	0	0	0	0	1	0
749	12162	27379	12142	27359	12182	27399	1	0	0	0	0	0	0	0	0	0	0	0	0	0	1	0	0	0	0	0	1	0	0	0	0	0
750	8722	27386	8708	27374	8736	27399	0	0	1	0	0	0	0	1	0	1	0	0	1	0	1	0	0	0	1	0	1	0	0	1	1	0
751	14825	27389	14816	27379	14834	27399	0	1	0	0	0	0	0	1	0	1	0	1	1	0	1	0	1	0	1	0	1	0	0	0	1	0
752	12364	27382	12352	27367	12377	27397	1	0	0	0	0	0	0	0	0	0	0	0	0	0	1	0	0	0	0	0	1	0	0	0	0	0
753	13007	27377	12987	27358	13028	27397	1	0	0	0	0	0	0	0	0	0	0	0	0	0	1	0	0	0	0	0	0	0	0	0	0	0
754	11088	27375	11074	27354	11102	27396	1	0	0	0	0	0	0	0	0	0	0	0	0	0	1	0	0	0	0	0	1	0	0	0	1	0
755	14511	27379	14500	27365	14523	27393	0	0	0	0	0	0	0	1	0	1	0	0	0	0	1	0	0	0	0	0	0	0	0	0	0	0
756	11181	27372	11164	27352	11199	27392	1	0	0	0	0	0	0	0	0	0	0	0	0	0	1	0	0	0	0	0	1	0	0	0	0	0
757	11404	27376	11387	27360	11421	27392	1	0	0	0	0	0	0	0	0	0	0	0	0	0	1	0	0	0	0	0	1	0	0	0	0	0
758	32023	27379	32005	27367	32042	27391	0	0	0	0	1	0	0	1	1	1	0	0	1	0	1	0	0	0	1	1	1	0	0	1	1	0
759	11968	27375	11958	27360	11979	27390	1	0	0	0	0	0	0	1	0	1	0	0	0	0	1	0	0	0	0	0	1	0	0	0	1	0
760	9150	27378	9136	27367	9165	27389	0	0	0	0	1	0	0	1	1	1	0	0	0	0	0	0	0	0	0	0	0	0	0	1	1	0
761	34131	27377	34116	27366	34146	27388	0	0	0	0	0	0	0	1	0	1	1	0	1	0	0	0	1	0	0	0	1	0	0	0	1	0
762	10798	27371	10777	27355	10819	27388	1	0	0	0	0	0	0	0	0	0	0	0	0	0	1	0	0	0	0	0	1	0	0	0	0	0
763	13710	27379	13703	27371	13717	27388	0	0	1	0	0	0	0	0	0	1	0	0	0	0	1	0	0	0	0	0	1	0	0	0	0	0
764	14883	27372	14865	27357	14902	27388	0	0	1	0	0	0	0	1	0	1	0	0	1	0	1	0	0	0	1	0	1	0	0	1	0	0
765	13048	27370	13033	27353	13063	27387	1	0	0	0	0	0	0	0	0	0	0	0	0	0	1	0	0	0	0	0	0	0	0	0	0	0
766	11270	27367	11251	27347	11290	27387	1	0	0	0	0	0	0	0	0	0	0	0	0	0	1	0	0	0	0	0	0	0	0	0	0	0
767	32087	27374	32073	27362	32101	27386	0	0	0	0	0	0	0	1	0	1	0	0	1	0	0	0	0	0	0	0	1	0	0	1	1	0
768	12864	27371	12852	27357	12876	27386	1	0	0	0	0	0	0	0	0	0	0	0	0	0	1	0	0	0	0	0	1	0	0	0	0	0
769	11797	27373	11787	27361	11808	27386	1	0	0	0	0	0	0	0	0	0	0	0	0	0	1	0	0	0	0	0	1	0	0	0	0	0
770	33925	27373	33910	27360	33941	27386	0	0	1	0	0	0	0	0	0	1	0	0	0	0	1	0	1	0	0	0	1	0	0	0	0	0
771	14284	27377	14274	27370	14294	27385	0	0	0	0	0	0	0	0	0	1	0	0	0	0	0	0	0	1	0	0	0	0	0	0	1	0
772	34180	27370	34163	27355	34198	27385	0	0	0	0	0	0	0	1	0	1	0	0	1	0	1	0	1	0	0	0	1	0	0	1	1	0
773	10948	27373	10934	27361	10962	27385	0	0	0	0	0	0	0	0	0	0	0	0	0	0	0	0	0	0	0	0	0	0	0	0	0	0
774	12607	27367	12592	27350	12623	27384	1	0	0	0	0	0	0	0	0	0	0	0	0	0	1	0	0	0	0	0	1	0	0	0	0	0
775	13199	27369	13186	27355	13212	27383	0	0	1	0	0	0	0	0	0	0	0	0	0	0	1	0	0	0	0	0	0	0	0	0	0	0
776	10898	27362	10885	27341	10911	27383	1	0	0	0	0	0	0	0	0	1	0	0	0	0	1	0	0	0	0	0	1	0	0	0	0	0
777	12870	27365	12857	27348	12884	27383	1	0	0	0	0	0	0	0	0	0	0	0	0	0	1	0	0	0	0	0	1	0	0	0	0	0
778	12042	27375	12034	27368	12050	27383	0	0	0	0	0	0	0	0	0	0	0	0	0	0	0	0	0	0	0	0	0	0	0	0	0	0
779	11006	27368	10993	27355	11019	27382	1	0	0	0	0	0	0	0	0	0	0	0	0	0	1	0	0	0	0	0	1	0	0	0	0	0
780	12538	27368	12523	27355	12553	27382	1	0	0	0	0	0	0	0	0	0	0	0	0	0	0	0	0	0	0	0	0	0	0	0	0	0
781	8737	27375	8729	27368	8745	27382	0	0	0	0	1	0	0	1	0	1	0	0	0	0	0	0	0	0	0	0	0	0	0	0	1	0
782	13216	27351	13193	27321	13239	27381	1	0	0	0	0	0	0	0	0	0	0	0	0	0	1	0	0	0	0	0	0	0	0	0	0	0
783	14627	27370	14616	27360	14638	27380	0	0	0	0	1	0	0	1	1	1	0	0	1	0	0	0	0	0	0	0	1	0	0	0	1	0
784	11713	27354	11696	27329	11730	27380	1	0	0	0	0	0	0	0	0	0	0	0	0	0	1	0	0	0	0	0	0	0	0	0	0	0
785	31983	27370	31967	27360	31999	27380	0	0	1	0	0	0	0	1	0	1	0	1	1	0	1	0	0	0	1	0	1	0	0	1	1	0
786	11905	27371	11896	27362	11915	27380	1	0	0	0	0	0	0	0	0	0	0	0	0	0	1	0	0	0	0	0	1	0	0	0	0	0
787	12792	27363	12784	27348	12801	27379	0	0	0	0	1	0	0	1	1	1	0	0	1	0	0	0	0	0	0	0	1	0	0	1	1	0
788	12010	27358	11990	27337	12030	27379	1	0	0	0	0	0	0	0	0	0	0	0	0	0	1	0	0	0	0	0	0	0	0	0	0	0
789	11570	27360	11551	27341	11589	27379	1	0	0	0	0	0	0	0	0	0	0	0	0	0	1	0	0	0	0	0	1	0	0	0	0	0
790	33776	27368	33768	27357	33785	27379	0	0	0	0	1	0	0	1	1	1	0	0	0	0	0	0	0	0	0	0	0	0	0	0	0	0
791	8696	27367	8684	27356	8708	27378	0	0	0	0	1	0	0	1	1	1	0	0	1	0	1	0	1	0	1	0	1	0	0	1	1	0
792	10441	27353	10422	27328	10460	27378	1	0	0	0	0	0	0	0	0	0	0	0	0	0	1	0	0	0	0	0	0	0	0	0	0	0
793	11300	27362	11286	27346	11314	27378	0	0	1	0	0	0	0	0	0	0	0	0	0	0	1	0	0	0	0	0	1	0	0	0	0	0
794	12295	27350	12281	27323	12309	27377	1	0	0	0	0	0	0	0	0	0	0	0	0	0	1	0	0	0	0	0	1	0	0	0	0	0
795	11810	27363	11797	27349	11823	27377	1	0	0	0	0	0	0	0	0	0	0	0	0	0	1	0	0	0	0	0	1	0	0	0	0	0
796	8703	27363	8688	27351	8719	27376	0	0	1	0	0	0	0	1	1	1	0	0	1	0	1	0	1	0	0	0	1	0	0	0	1	0
797	12441	27356	12421	27336	12461	27376	1	0	0	0	0	0	0	0	0	0	0	0	0	0	1	0	0	0	0	0	0	0	0	0	0	0
798	13123	27362	13108	27351	13139	27374	0	1	0	0	0	0	0	0	0	0	0	0	1	0	0	0	1	0	0	0	0	0	0	0	0	0
799	12073	27361	12059	27349	12088	27374	1	0	0	0	0	0	0	0	0	0	0	0	0	0	1	0	0	0	0	0	0	0	0	0	0	0
800	13824	27360	13810	27347	13839	27373	0	1	0	0	0	0	0	0	0	1	0	0	1	0	1	0	1	0	0	0	1	0	0	0	0	0
801	13875	27361	13868	27351	13882	27371	0	1	0	0	0	0	0	1	0	1	0	0	0	0	0	0	1	0	0	0	1	0	0	0	0	0
802	33722	27360	33707	27350	33738	27371	0	0	1	0	0	0	0	0	0	1	0	0	0	0	1	0	0	0	0	0	1	0	0	0	0	0
803	14588	27362	14577	27353	14599	27371	0	0	0	0	1	0	0	1	1	1	0	0	0	0	0	0	0	0	0	0	0	0	0	0	0	0
804	9779	27362	9770	27354	9788	27370	0	0	0	0	0	0	0	0	0	0	0	0	0	0	0	0	1	0	0	0	0	0	0	0	0	0
805	11915	27356	11899	27343	11931	27370	1	0	0	0	0	0	0	0	0	0	0	0	0	0	1	0	0	0	0	0	1	0	0	0	0	0
806	10192	27356	10177	27343	10208	27369	0	0	1	0	0	0	0	0	0	0	0	0	0	0	1	0	0	0	0	0	1	0	0	0	0	0
807	33279	27356	33264	27343	33295	27369	0	0	0	0	1	0	0	1	1	0	0	0	0	0	0	0	0	0	0	0	0	0	0	1	1	0
808	34252	27361	34237	27354	34268	27369	0	0	1	0	0	0	0	1	0	1	0	1	1	0	1	1	0	0	1	0	1	0	0	1	1	0
809	13892	27355	13884	27341	13900	27369	0	1	0	0	0	0	0	1	0	1	0	0	0	0	0	0	1	0	0	0	1	0	0	0	0	0
810	31935	27358	31921	27350	31950	27367	0	0	1	0	0	0	0	1	0	1	0	1	1	0	1	0	0	0	1	1	1	0	0	1	1	0
811	8578	27345	8560	27327	8596	27364	0	0	1	0	0	0	0	1	0	1	0	0	0	0	1	0	0	0	1	0	1	0	0	1	0	0
812	11034	27356	11024	27348	11044	27364	0	0	0	0	0	0	0	0	0	0	0	0	0	0	0	0	0	0	0	0	0	0	0	0	0	0
813	14858	27351	14844	27339	14873	27363	0	0	0	1	0	0	0	1	0	1	0	0	1	0	0	0	0	0	0	0	1	0	0	0	1	0
814	11403	27346	11392	27329	11414	27363	1	0	0	0	0	0	0	0	0	0	0	0	0	0	1	0	0	0	0	0	0	0	0	0	0	0
815	13056	27354	13049	27345	13064	27363	1	0	0	0	0	0	0	0	0	0	0	0	0	0	1	0	0	0	0	0	1	0	0	0	0	0
816	11960	27346	11949	27331	11971	27362	1	0	0	0	0	0	0	0	0	0	0	0	0	0	1	0	0	0	0	0	1	0	0	0	0	0
817	32809	27346	32796	27331	32822	27361	0	1	0	0	0	0	0	1	1	0	0	0	1	0	1	0	1	0	0	0	1	0	0	0	1	0
818	9755	27345	9741	27331	9770	27360	0	0	1	0	0	0	0	0	0	0	0	0	0	0	1	0	1	0	0	0	0	0	0	0	0	0
819	11521	27337	11499	27315	11543	27360	1	0	0	0	0	0	0	0	0	0	0	0	0	0	1	0	0	0	0	0	1	0	0	0	0	0
820	34294	27347	34276	27336	34313	27359	0	0	1	0	0	0	0	1	0	1	0	0	1	0	1	0	1	0	1	1	1	0	0	1	1	0
821	8650	27342	8632	27327	8669	27358	0	0	0	0	0	0	0	1	1	1	0	0	1	0	1	0	0	0	1	0	0	0	0	1	1	0
822	11176	27332	11153	27307	11199	27357	1	0	0	0	0	0	0	0	0	0	0	0	0	0	1	0	0	0	0	0	0	0	0	0	0	0
823	33081	27344	33071	27332	33091	27356	0	0	0	0	1	0	0	1	1	0	0	0	1	0	0	0	0	0	0	0	1	0	0	1	1	0
824	31906	27349	31891	27342	31922	27356	0	0	1	0	0	0	0	1	0	1	0	1	1	0	1	0	0	0	0	0	1	0	0	1	1	0
825	11122	27332	11106	27309	11139	27356	1	0	0	0	0	0	0	0	0	0	0	0	0	0	1	0	0	0	0	0	1	0	0	0	0	0
826	14885	27342	14874	27328	14897	27356	0	0	1	0	0	0	0	0	0	0	0	0	1	0	1	0	0	0	1	0	1	0	0	0	1	0
827	32058	27338	32049	27320	32067	27356	0	0	0	0	1	0	0	1	1	1	0	0	1	0	0	0	0	0	0	0	0	0	0	1	1	0
828	14682	27341	14664	27327	14700	27355	0	0	1	0	0	0	0	1	0	1	0	0	0	0	1	0	1	0	0	0	1	0	0	0	1	0
829	31920	27348	31910	27341	31931	27355	0	0	1	0	0	0	0	1	0	1	0	1	1	0	0	0	0	0	0	0	1	0	0	0	1	0
830	32361	27345	32353	27336	32370	27355	0	0	0	0	1	0	0	1	1	1	0	0	0	0	0	0	0	0	0	0	0	0	0	0	1	0
831	11759	27343	11746	27333	11772	27354	1	0	0	0	0	0	0	0	0	0	0	0	0	0	1	0	0	0	0	0	0	0	0	0	0	0
832	13271	27336	13257	27319	13286	27354	0	1	0	0	0	0	0	0	0	0	0	0	1	0	1	0	1	0	0	0	0	0	0	0	0	0
833	15108	27344	15090	27335	15126	27354	0	0	1	0	0	0	0	1	0	1	0	0	0	1	1	0	0	0	1	1	1	0	0	1	1	0
834	34263	27341	34245	27330	34281	27353	0	0	0	0	0	0	0	1	0	1	1	0	1	0	1	0	1	0	0	0	1	0	0	0	1	0
835	11796	27341	11789	27331	11804	27352	0	0	0	1	0	0	0	0	0	0	0	0	0	0	1	0	0	0	0	0	1	0	0	0	1	0
836	12382	27332	12373	27312	12391	27352	1	0	0	0	0	0	0	0	0	0	0	0	0	0	1	0	0	0	0	0	0	0	0	0	0	0
837	15031	27339	15015	27327	15048	27351	0	0	1	0	0	0	0	1	0	1	0	0	0	1	1	0	0	0	1	1	1	0	0	1	1	0
838	31881	27338	31867	27328	31896	27349	0	0	1	0	0	0	0	1	0	1	0	0	1	0	1	0	0	0	0	0	1	0	0	1	1	0
839	9302	27334	9288	27320	9316	27349	0	1	0	0	0	0	0	0	0	1	0	0	1	0	1	0	1	0	0	0	0	0	0	0	0	0
840	33797	27338	33789	27328	33806	27349	0	0	1	0	0	0	0	0	0	0	0	0	0	0	1	0	0	0	0	0	1	0	0	0	0	0
841	33815	27335	33804	27322	33827	27348	0	0	1	0	0	0	0	0	0	0	0	0	0	0	1	0	1	1	0	0	1	0	0	1	0	0
842	11634	27331	11616	27314	11652	27348	1	0	0	0	0	0	0	0	0	0	0	0	0	0	1	0	0	0	0	0	0	0	0	0	0	0
843	8622	27339	8611	27331	8633	27347	0	0	0	0	1	0	0	1	1	1	0	0	1	1	1	0	0	0	1	1	1	0	0	1	1	0
844	11592	27335	11583	27324	11601	27347	0	0	1	0	0	0	0	0	0	0	0	0	0	0	1	0	0	0	0	0	0	0	0	0	0	0
845	13086	27314	13060	27284	13112	27345	1	0	0	0	0	0	0	0	0	0	0	0	0	0	1	0	0	0	0	0	0	0	0	0	0	0
846	15068	27333	15050	27322	15087	27344	0	0	0	0	1	0	0	1	0	1	0	1	0	1	0	0	0	0	1	1	1	0	0	1	1	0
847	11375	27321	11358	27299	11392	27343	1	0	0	0	0	0	0	0	0	0	0	0	0	0	1	0	0	0	0	0	1	0	0	0	0	0
848	15129	27333	15116	27324	15143	27342	0	0	0	0	1	0	0	1	0	1	1	0	0	1	1	0	0	0	1	1	1	0	0	1	1	0
849	32754	27329	32743	27317	32765	27342	0	1	0	0	0	0	0	0	0	0	0	0	0	0	1	0	1	0	0	0	0	0	0	0	1	0
850	13182	27322	13162	27302	13203	27342	1	0	0	0	0	0	0	0	0	0	0	0	0	0	1	0	0	0	0	0	1	0	0	0	0	0
851	12006	27330	11992	27319	12021	27342	1	0	0	0	0	0	0	0	0	0	0	0	0	0	1	0	0	0	0	0	0	0	0	0	0	0
852	11560	27319	11547	27297	11574	27341	0	0	1	0	0	0	0	0	0	0	0	0	0	0	1	0	0	0	0	0	1	0	0	1	0	0
853	14062	27325	14048	27309	14076	27341	0	1	0	0	0	0	0	0	0	0	0	0	0	0	1	0	1	0	0	0	0	0	0	0	0	0
854	13733	27325	13717	27309	13750	27341	0	1	0	0	0	1	0	0	0	1	0	0	0	0	1	0	1	0	0	0	1	0	0	0	0	0
855	31837	27327	31818	27315	31856	27340	0	0	1	0	0	0	0	1	0	1	0	0	1	0	1	0	0	0	0	0	1	0	0	1	1	0
856	13491	27331	13480	27323	13502	27339	0	0	0	0	1	0	0	1	1	0	0	0	0	0	0	0	0	0	0	0	0	0	0	0	0	0
857	15125	27324	15106	27311	15144	27337	0	0	0	0	1	0	0	1	0	1	0	1	0	1	0	0	0	0	1	1	1	0	0	1	1	0
858	10594	27322	10584	27308	10605	27337	0	1	0	0	0	0	0	0	0	0	0	0	1	0	0	0	1	0	0	0	0	0	0	0	0	0
859	8983	27321	8970	27306	8996	27337	0	0	0	1	0	0	0	0	0	0	0	0	0	0	0	0	0	0	0	0	0	0	0	0	0	0
860	34427	27323	34413	27310	34442	27336	0	0	1	0	0	0	0	1	0	1	0	0	1	0	1	0	0	0	1	1	1	0	0	1	1	0
861	10063	27309	10045	27283	10082	27335	0	1	0	0	0	0	0	0	0	0	0	0	0	0	0	0	1	0	0	0	0	0	0	0	0	0
862	14821	27323	14813	27314	14830	27333	0	0	1	0	0	0	0	0	0	1	0	0	0	0	1	0	0	0	0	0	1	0	0	0	0	0
863	13244	27310	13225	27287	13263	27333	1	0	0	0	0	0	0	0	0	0	0	0	0	0	1	0	0	0	0	0	1	0	0	0	0	0
864	14279	27324	14268	27316	14291	27333	0	1	0	0	0	0	0	0	0	1	0	0	1	0	0	0	1	0	0	0	0	0	0	0	0	0
865	34383	27325	34362	27317	34404	27333	0	0	0	0	1	0	0	1	1	1	0	1	1	0	1	0	0	0	1	1	1	0	0	1	1	0
866	32973	27321	32963	27311	32984	27332	0	0	0	0	1	0	0	1	1	0	0	0	0	0	0	0	0	0	0	0	0	0	0	0	0	0
867	31800	27322	31785	27312	31816	27332	0	0	1	0	0	0	0	1	0	1	0	0	1	0	1	0	0	0	0	1	1	0	0	1	1	0
868	12748	27311	12732	27291	12764	27332	0	1	0	0	0	0	0	0	0	0	0	0	1	0	1	0	1	0	0	0	0	0	0	0	0	0
869	11017	27319	11007	27307	11028	27331	0	0	1	0	0	0	0	0	0	0	0	0	0	0	1	0	0	0	0	0	1	0	0	0	0	0
870	13229	27316	13213	27302	13246	27331	1	0	0	0	0	0	0	0	0	0	0	0	0	0	1	0	0	0	0	0	1	0	0	0	0	0
871	32528	27316	32513	27303	32543	27330	0	1	0	0	0	0	0	0	0	0	0	0	1	0	1	0	1	0	0	0	1	0	0	0	0	0
872	33298	27314	33287	27300	33310	27329	0	1	0	0	0	0	0	0	0	0	0	0	0	0	0	0	1	0	0	0	0	0	0	0	0	0
873	11331	27305	11312	27282	11350	27329	1	0	0	0	0	0	0	0	0	0	0	0	0	0	1	0	0	0	0	0	1	0	0	0	0	0
874	12326	27302	12305	27275	12348	27329	1	0	0	0	0	0	0	0	0	0	0	0	0	0	1	0	0	0	0	0	0	0	0	0	0	0
875	14885	27316	14869	27305	14901	27328	0	0	0	0	1	0	0	1	1	1	0	1	1	0	0	0	0	0	0	0	1	0	0	1	1	0
876	14160	27318	14153	27310	14168	27327	0	1	0	0	0	0	0	1	0	1	0	0	1	0	1	0	1	0	0	0	0	0	0	0	0	0
877	32835	27318	32824	27309	32847	27327	0	0	0	0	1	0	0	1	1	0	0	0	0	0	0	0	0	0	0	0	0	0	0	1	0	0
878	11806	27307	11789	27289	11823	27326	1	0	0	0	0	0	0	0	0	0	0	0	0	0	1	0	0	0	0	0	1	0	0	0	0	0
879	32859	27317	32851	27308	32867	27326	0	1	0	0	0	0	0	1	0	1	0	0	1	0	1	0	1	0	0	0	1	0	0	0	1	0
880	10532	27302	10515	27279	10549	27325	1	0	0	0	0	0	0	0	0	0	0	0	0	0	1	0	0	0	0	0	1	0	0	0	0	0
881	12484	27308	12469	27292	12499	27325	1	0	0	0	0	0	0	0	0	0	0	0	0	0	1	0	0	0	0	0	0	0	0	0	0	0
882	12275	27313	12267	27301	12284	27325	1	0	0	0	0	0	0	0	0	0	0	0	0	0	1	0	0	0	0	0	1	0	0	0	0	0
883	8575	27311	8561	27298	8589	27325	0	0	1	0	0	0	0	1	0	1	0	0	1	0	1	0	0	0	1	0	1	0	0	1	1	0
884	9101	27308	9089	27291	9114	27325	0	1	0	0	0	0	0	0	0	0	0	0	0	0	1	0	1	0	0	0	0	0	0	0	0	0
885	31770	27315	31753	27306	31787	27324	0	0	1	0	0	0	0	1	0	1	0	0	1	0	1	0	0	0	1	1	1	0	0	1	1	0
886	15137	27314	15129	27305	15146	27324	0	0	0	0	1	0	0	1	0	0	0	1	0	1	0	0	0	0	1	1	1	0	0	1	1	0
887	12489	27295	12469	27267	12510	27323	1	0	0	0	0	0	0	0	0	0	0	0	0	0	1	0	0	0	0	0	1	0	0	0	0	0
888	12947	27304	12939	27285	12956	27323	1	0	0	0	0	0	0	0	0	0	0	0	0	0	1	0	0	0	0	0	1	0	0	0	0	0
889	13634	27312	13625	27301	13644	27323	0	0	0	0	1	0	0	0	0	0	0	0	0	0	0	0	0	0	0	0	0	0	0	0	1	0
890	14994	27308	14983	27296	15005	27321	0	0	1	0	0	0	0	1	0	1	0	1	1	0	1	0	0	0	1	0	1	0	0	1	1	0
891	12812	27304	12802	27287	12822	27321	0	0	0	0	1	0	0	1	1	1	0	0	1	0	0	0	0	0	0	0	0	0	0	1	1	0
892	12251	27299	12229	27279	12274	27320	1	0	0	0	0	0	0	0	0	0	0	0	0	0	1	0	0	0	0	0	0	0	0	0	0	0
893	32649	27312	32643	27306	32656	27318	0	0	1	0	0	0	0	0	0	0	0	0	0	0	0	0	0	0	0	0	0	0	1	0	0	0
894	11966	27297	11948	27278	11984	27316	1	0	0	0	0	0	0	0	0	0	0	0	0	0	1	0	0	0	0	0	0	0	0	0	0	0
895	15161	27303	15146	27291	15176	27315	0	0	0	0	1	0	0	1	0	1	0	1	0	1	1	0	0	0	1	1	1	0	0	1	1	0
896	34473	27306	34461	27298	34485	27315	0	0	1	0	0	0	0	1	0	1	0	0	1	0	1	0	0	1	1	1	1	0	0	1	1	0
897	12836	27298	12825	27282	12847	27315	0	0	0	0	1	0	0	1	1	0	0	0	1	0	0	0	0	0	0	0	0	0	0	0	0	0
898	14927	27304	14917	27294	14938	27314	0	0	0	0	0	0	0	0	0	1	0	1	1	0	0	0	1	0	0	0	1	0	0	0	1	0
899	13526	27297	13514	27280	13539	27314	0	1	0	0	0	0	0	0	0	0	0	0	0	0	1	0	1	0	0	0	0	0	0	0	0	0
900	31789	27305	31778	27297	31800	27313	0	0	0	0	0	0	0	1	0	1	0	0	1	0	0	0	1	0	0	0	1	0	0	0	1	0
901	13964	27304	13956	27295	13973	27313	0	0	0	1	0	0	0	1	0	1	0	0	0	0	0	0	0	0	0	0	1	0	0	1	0	0
902	12122	27293	12113	27274	12132	27313	0	0	1	0	0	0	0	0	0	0	0	0	0	0	0	0	0	0	0	0	0	0	0	0	0	0
903	15050	27306	15043	27299	15058	27313	0	0	0	0	1	0	0	1	0	0	0	1	0	1	0	0	0	0	1	1	1	0	0	1	1	0
904	9448	27294	9429	27277	9467	27312	0	0	1	0	0	0	0	0	0	0	0	0	0	0	1	0	0	0	0	0	0	0	0	0	0	0
905	11899	27290	11874	27269	11925	27312	1	0	0	0	0	0	0	0	0	0	0	0	0	0	1	0	0	0	0	0	0	0	0	0	0	0
906	10715	27298	10700	27287	10731	27310	0	0	0	0	1	0	0	1	1	0	0	0	0	0	0	0	0	0	0	0	0	0	0	0	1	0
907	13149	27292	13138	27274	13160	27310	1	0	0	0	0	0	0	0	0	0	0	0	0	0	1	0	0	0	0	0	1	0	0	0	0	0
908	15202	27294	15183	27278	15221	27310	0	0	1	0	0	0	0	1	0	1	0	0	1	1	1	0	0	0	1	1	1	0	0	1	1	0
909	32706	27297	32689	27285	32724	27309	0	0	0	0	1	0	0	1	1	0	0	0	1	0	0	0	0	0	0	0	0	0	0	0	0	0
910	14430	27291	14412	27274	14449	27309	0	1	0	0	0	0	0	0	0	1	0	0	0	0	1	0	1	0	0	0	1	0	0	0	0	0
911	13862	27278	13852	27248	13873	27308	1	0	0	0	0	0	0	0	0	0	0	0	0	0	1	0	0	0	0	0	0	0	0	0	0	0
912	34540	27299	34524	27290	34556	27308	0	0	1	0	0	0	0	1	0	1	0	0	0	0	1	0	0	0	1	1	1	0	0	1	1	0
913	8555	27297	8546	27287	8564	27308	0	0	1	0	0	0	0	1	0	1	0	0	1	0	1	0	0	0	1	0	1	0	0	1	1	0
914	14024	27293	14011	27278	14037	27308	0	1	0	0	0	1	0	0	0	1	0	0	1	0	1	0	1	0	0	0	1	0	0	0	0	0
915	10848	27296	10833	27286	10863	27307	1	0	0	0	0	0	0	0	0	0	0	0	0	0	1	0	0	0	0	0	1	0	0	0	0	0
916	32295	27298	32286	27290	32304	27306	0	0	0	0	1	0	0	1	1	0	0	0	0	0	0	0	0	0	0	0	0	0	0	0	0	0
917	12201	27292	12191	27279	12212	27306	1	0	0	0	0	0	0	0	0	0	0	0	0	0	1	0	0	0	0	0	0	0	0	0	0	0
918	14944	27290	14934	27276	14954	27305	0	0	0	0	0	0	0	1	0	1	0	1	1	0	1	0	1	0	1	0	1	0	0	0	1	0
919	14394	27287	14376	27270	14412	27305	0	1	0	0	0	0	0	0	0	0	0	0	0	0	0	0	1	0	0	0	0	0	0	0	0	0
920	8543	27294	8534	27284	8552	27305	0	0	1	0	0	0	0	1	0	1	0	0	1	0	1	0	0	0	1	1	1	0	0	1	1	0
921	34463	27293	34446	27281	34480	27305	0	0	0	0	0	0	0	1	0	1	0	0	1	0	1	0	1	0	0	0	1	0	0	1	1	0
922	14183	27290	14172	27276	14195	27304	0	1	0	0	0	0	0	0	0	1	0	0	0	0	1	0	1	0	0	0	0	0	0	0	0	0
923	34473	27291	34457	27279	34490	27304	0	0	0	0	0	0	0	1	0	1	0	1	1	0	1	0	1	0	0	0	1	0	0	1	1	0
924	11522	27288	11510	27273	11535	27303	1	0	0	0	0	0	0	0	0	0	0	0	0	0	0	0	0	0	0	0	0	0	0	0	0	0
925	34579	27291	34561	27280	34598	27303	0	0	1	0	0	0	0	1	0	1	0	0	0	0	1	0	0	0	1	1	1	0	0	1	1	0
926	14970	27291	14958	27281	14982	27302	0	0	1	0	0	0	0	1	0	1	0	1	1	0	0	0	1	0	0	0	1	0	0	0	1	0
927	31718	27287	31702	27272	31734	27302	0	0	0	0	1	0	0	1	1	1	0	1	1	0	1	0	0	0	1	1	1	0	0	1	1	0
928	31748	27288	31733	27275	31764	27302	0	0	0	0	0	0	0	1	0	1	0	0	1	0	0	0	0	0	0	0	1	0	0	1	1	0
929	8932	27293	8923	27284	8941	27302	0	0	0	0	1	0	0	1	1	0	0	0	1	0	0	0	0	0	0	0	0	0	0	0	1	0
930	34504	27291	34490	27281	34518	27302	0	0	0	0	0	0	0	1	0	1	0	1	1	0	1	0	1	0	1	0	1	0	0	1	1	0
931	12062	27287	12040	27274	12085	27301	1	0	0	0	0	0	0	0	0	0	0	0	0	0	1	0	0	0	0	0	0	0	0	0	0	0
932	15006	27292	14999	27286	15014	27299	0	0	0	0	0	0	0	0	0	1	0	1	1	0	0	0	0	1	0	0	1	0	0	0	1	0
933	32261	27289	32249	27279	32274	27299	0	1	0	0	0	0	0	0	0	0	0	0	0	0	1	0	1	0	0	0	0	0	0	0	0	0
934	12010	27275	11992	27252	12028	27298	1	0	0	0	0	0	0	0	0	0	0	0	0	0	1	0	0	0	0	0	0	0	0	0	0	0
935	11805	27282	11790	27268	11821	27297	1	0	0	0	0	0	0	0	0	0	0	0	0	0	1	0	0	0	0	0	1	0	0	0	0	0
936	34522	27289	34511	27282	34534	27296	0	0	0	0	0	0	0	1	0	1	0	1	1	0	1	0	1	0	1	1	1	0	0	1	1	0
937	9208	27283	9191	27270	9225	27296	0	0	1	0	0	0	0	0	0	0	0	0	0	0	1	0	0	0	0	0	0	0	0	0	0	0
938	10272	27281	10259	27267	10286	27296	0	1	0	0	0	0	0	0	0	0	0	0	0	0	1	0	1	0	0	0	0	0	0	0	1	0
939	10898	27281	10890	27267	10906	27295	1	0	0	0	0	0	0	0	0	0	0	0	0	0	1	0	0	0	0	0	0	0	0	0	0	0
940	10852	27273	10836	27252	10869	27294	1	0	0	0	0	0	0	0	0	0	0	0	0	0	1	0	0	0	0	0	0	0	0	0	0	0
941	10391	27271	10375	27249	10407	27294	0	0	0	0	1	0	0	1	1	0	0	0	1	0	0	0	0	0	0	0	1	0	0	0	1	0
942	32430	27285	32422	27278	32439	27293	0	0	0	0	0	0	0	0	0	1	0	0	0	0	1	0	0	0	0	0	1	0	0	0	0	0
943	13622	27275	13611	27258	13634	27293	0	0	0	1	0	0	0	1	0	1	0	0	0	0	1	0	0	0	0	0	0	0	0	0	1	0
944	12466	27272	12448	27252	12485	27292	1	0	0	0	0	0	0	0	0	0	0	0	0	0	1	0	0	0	0	0	1	0	0	0	0	0
945	12540	27259	12514	27228	12567	27290	1	0	0	0	0	0	0	0	0	0	0	0	0	0	1	0	0	0	0	0	0	0	0	0	0	0
946	11656	27275	11646	27262	11666	27289	1	0	0	0	0	0	0	0	0	0	0	0	0	0	1	0	0	0	0	0	1	0	0	0	0	0
947	34537	27286	34526	27283	34549	27289	0	0	0	0	0	0	0	1	0	1	0	0	1	0	1	0	0	0	1	1	1	0	0	1	1	0
948	14597	27278	14588	27268	14607	27288	0	0	0	0	1	0	0	1	1	1	0	0	1	0	0	0	0	0	0	0	0	0	0	1	0	0
949	15057	27276	15044	27265	15071	27288	0	0	0	0	1	0	0	1	0	1	0	1	1	1	1	0	0	0	1	1	1	0	0	1	1	0
950	34540	27281	34528	27275	34552	27288	0	0	0	0	0	0	0	1	0	1	0	1	1	0	1	0	1	0	1	0	1	0	0	1	1	0
951	34498	27280	34485	27272	34511	27288	0	0	0	0	0	0	0	1	0	1	0	1	1	0	0	0	1	0	0	0	1	0	0	0	1	0
952	31697	27271	31674	27255	31720	27287	0	0	0	0	1	0	0	1	1	1	0	1	1	0	1	0	0	0	1	1	1	0	0	1	1	0
953	13230	27271	13215	27255	13246	27287	1	0	0	0	0	0	0	0	0	0	0	0	0	0	1	0	0	0	0	0	1	0	0	0	0	0
954	13305	27267	13285	27247	13326	27287	1	0	0	0	0	0	0	0	0	0	0	0	0	0	0	0	0	0	0	0	0	0	0	0	0	0
955	10581	27261	10561	27236	10602	27287	1	0	0	0	0	0	0	0	0	0	0	0	0	0	1	0	0	0	0	0	1	0	0	0	0	0
956	8509	27273	8495	27261	8524	27286	0	0	1	0	0	0	0	1	0	1	0	0	0	0	1	0	0	1	1	1	1	0	0	1	1	0
957	12991	27260	12961	27237	13022	27284	1	0	0	0	0	0	0	0	0	0	0	0	0	0	1	0	0	0	0	0	1	0	0	0	0	0
958	8511	27266	8495	27249	8527	27284	0	0	1	0	0	0	0	1	1	1	0	0	1	0	1	0	0	0	1	1	1	0	0	1	1	0
959	14022	27271	14011	27260	14034	27283	0	0	1	0	0	0	0	0	0	0	0	0	1	0	1	0	1	0	0	0	0	0	0	0	0	0
960	34565	27274	34552	27266	34579	27283	0	0	1	0	0	0	0	1	0	1	0	1	1	0	1	0	0	0	1	0	1	0	0	1	1	0
961	32426	27271	32417	27261	32435	27282	0	0	0	0	0	0	0	1	0	1	0	0	0	0	0	0	0	0	0	0	0	0	0	0	0	0
962	14186	27272	14178	27263	14195	27282	0	1	0	0	0	0	0	0	0	1	0	0	0	0	0	0	1	0	0	0	0	0	0	0	0	0
963	14211	27266	14195	27250	14227	27282	0	1	0	0	0	0	0	1	0	1	0	0	1	0	1	0	1	0	0	0	0	0	0	0	0	0
964	10639	27259	10622	27236	10657	27282	1	0	0	0	0	0	0	0	0	0	0	0	0	0	1	0	0	0	0	0	1	0	0	0	0	0
965	33369	27274	33359	27267	33380	27282	0	0	0	0	1	0	0	1	1	0	0	0	0	0	0	0	0	0	0	0	0	0	0	1	0	0
966	11289	27254	11260	27226	11318	27282	1	0	0	0	0	0	0	0	0	0	0	0	0	0	1	0	0	0	0	0	0	0	0	0	0	0
967	12207	27262	12191	27244	12224	27281	1	0	0	0	0	0	0	0	0	0	0	0	0	0	1	0	0	0	0	0	0	0	0	0	0	0
968	34626	27272	34607	27263	34645	27281	0	0	1	0	0	0	0	1	0	1	0	0	0	1	1	0	0	0	1	1	1	0	0	1	1	0
969	34523	27271	34511	27262	34535	27281	0	0	0	0	0	0	0	1	0	1	0	1	1	0	0	0	1	0	0	0	1	0	0	0	1	0
970	32382	27269	32372	27259	32393	27280	0	1	0	0	0	0	0	1	0	1	0	0	1	0	1	0	1	0	0	0	1	0	1	0	0	0
971	15230	27264	15215	27250	15246	27279	0	0	1	0	0	0	0	1	0	1	0	0	1	1	1	0	0	0	1	1	1	0	0	1	1	0
972	33871	27266	33861	27255	33881	27278	0	1	0	0	0	0	0	0	0	0	0	0	1	0	1	0	1	0	0	0	1	0	0	0	0	0
973	31633	27261	31617	27244	31649	27278	0	0	1	0	0	0	0	1	0	1	0	0	0	0	1	0	0	0	1	1	0	0	0	1	0	0
974	11352	27248	11331	27219	11373	27278	1	0	0	0	0	0	0	0	0	0	0	0	0	0	0	0	0	0	0	0	0	0	0	0	1	0
975	32178	27264	32164	27252	32192	27277	0	0	0	0	1	0	0	1	1	0	0	0	0	0	0	0	0	0	0	0	0	0	0	0	0	0
976	8524	27263	8514	27249	8534	27277	0	0	1	0	0	0	0	1	1	1	0	1	1	0	1	0	1	0	1	0	1	0	0	1	1	0
977	12691	27255	12677	27235	12705	27276	1	0	0	0	0	0	0	0	0	0	0	0	0	0	1	0	0	0	0	0	0	0	0	0	0	0
978	8534	27261	8523	27247	8546	27276	0	0	0	0	0	0	0	1	1	1	0	0	1	0	1	0	1	0	1	0	1	0	0	1	1	0
979	13834	27265	13825	27256	13843	27274	0	0	0	0	1	0	0	1	1	1	0	0	1	0	0	0	0	0	0	0	0	0	0	1	0	0
980	13255	27251	13235	27228	13276	27274	1	0	0	0	0	0	0	0	0	0	0	0	0	0	1	0	0	0	0	0	1	0	0	0	0	0
981	13751	27260	13741	27248	13762	27273	0	0	1	0	0	0	0	0	0	0	0	0	0	0	1	0	1	0	0	0	0	0	0	0	0	0
982	34669	27262	34648	27252	34691	27273	0	0	1	0	0	0	0	1	0	1	0	0	0	1	1	0	0	1	1	1	1	0	0	1	1	0
983	34673	27259	34647	27246	34700	27272	0	0	0	0	1	0	0	1	1	1	0	0	0	1	1	0	0	1	1	1	1	0	0	1	0	0
984	14474	27259	14464	27247	14485	27272	0	0	0	0	1	0	0	1	1	1	0	0	1	0	1	0	0	0	0	0	1	0	0	1	1	0
985	15066	27258	15053	27245	15079	27272	0	0	0	0	1	0	0	1	0	1	0	1	1	1	0	0	0	0	1	0	1	0	0	1	1	0
986	12358	27253	12338	27234	12378	27272	1	0	0	0	0	0	0	0	0	0	0	0	0	0	1	0	0	0	0	0	0	0	0	0	0	0
987	11401	27258	11387	27246	11416	27271	1	0	0	0	0	0	0	0	0	0	0	0	0	0	0	0	0	0	0	0	0	0	0	0	0	0
988	31985	27256	31972	27242	31999	27270	0	1	0	0	0	0	0	0	0	0	0	0	0	0	1	0	1	0	0	0	0	0	0	0	0	0
989	12397	27256	12382	27245	12412	27268	1	0	0	0	0	0	0	0	0	0	0	0	0	0	1	0	0	0	0	0	0	0	0	0	0	0
990	33987	27255	33973	27243	34001	27268	0	0	0	0	1	0	0	1	1	0	0	0	0	0	0	0	0	0	0	0	0	0	0	0	1	0
991	8497	27254	8487	27240	8508	27268	0	0	1	0	0	0	0	1	1	1	0	1	1	0	1	0	0	0	1	1	1	0	0	1	1	0
992	15212	27258	15205	27248	15220	27268	0	0	0	0	1	0	0	1	1	1	1	1	0	1	1	0	0	0	1	1	1	0	0	1	1	0
993	12475	27253	12463	27240	12488	27267	0	0	0	0	0	0	0	0	0	0	0	0	0	0	1	0	0	0	0	0	0	0	0	0	0	0
994	31642	27245	31624	27223	31661	27267	0	0	0	0	1	0	0	1	1	1	0	0	1	0	1	0	0	0	1	1	1	0	0	1	1	0
995	32463	27254	32450	27241	32476	27267	0	1	0	0	0	0	0	1	1	1	0	0	1	0	1	0	1	0	0	0	1	0	0	0	1	0
996	10381	27239	10365	27212	10397	27266	1	0	0	0	0	0	0	0	0	0	0	0	0	0	1	0	0	0	0	0	0	0	0	0	0	0
997	34594	27254	34580	27243	34608	27266	0	1	0	0	0	0	0	1	0	1	0	0	1	0	0	0	1	0	0	0	1	0	0	0	1	0
998	32142	27245	32133	27227	32151	27264	0	1	0	0	0	0	0	0	0	0	0	0	0	0	1	0	1	0	0	0	1	0	0	0	0	0
999	31798	27245	31788	27227	31808	27264	0	0	0	0	1	0	0	1	1	1	0	0	1	0	0	0	0	0	0	0	0	0	0	1	1	0
1000	12775	27241	12763	27219	12788	27263	1	0	0	0	0	0	0	0	0	0	0	0	0	0	1	0	0	0	0	0	1	0	0	0	0	0
1001	10797	27250	10787	27237	10807	27263	0	0	1	0	0	0	0	0	0	0	0	0	0	0	0	0	0	0	0	0	0	0	0	0	0	0
1002	34641	27250	34625	27239	34658	27262	0	0	0	0	1	0	0	1	1	1	0	1	1	1	0	0	0	0	1	1	1	0	0	1	0	0
1003	14819	27252	14809	27242	14829	27262	0	0	0	1	0	0	0	1	0	1	0	0	0	0	0	0	0	0	0	0	0	0	0	0	1	0
1004	15231	27252	15222	27244	15240	27260	0	0	1	0	0	0	0	1	0	1	0	0	0	1	0	0	0	0	1	1	1	0	0	1	1	0
1005	32587	27242	32573	27226	32601	27259	0	0	0	0	1	0	0	1	1	0	0	0	0	0	0	0	0	0	0	0	0	0	0	1	1	0
1006	14583	27250	14576	27241	14591	27259	0	0	0	0	1	0	0	1	1	1	0	0	0	0	0	0	0	0	0	0	0	0	0	0	0	0
1007	14014	27248	14005	27237	14023	27259	0	0	1	0	0	0	0	0	0	1	0	0	0	0	1	0	1	1	0	0	1	0	0	0	0	0
1008	11432	27245	11423	27232	11441	27258	0	1	0	0	0	0	0	0	0	0	0	0	1	0	0	0	1	0	0	0	0	0	0	0	0	0
1009	32804	27247	32795	27236	32814	27258	0	0	0	1	0	0	0	0	0	1	0	0	0	0	0	0	0	0	0	0	1	0	0	1	0	0
1010	34652	27245	34629	27232	34675	27258	0	0	0	0	1	0	0	1	1	1	0	1	1	1	0	0	0	0	1	1	1	0	0	1	0	0
1011	31683	27246	31670	27236	31697	27257	0	0	0	0	0	0	0	1	0	1	0	0	1	0	0	0	1	0	0	0	0	0	0	0	1	0
1012	15248	27242	15239	27229	15257	27255	0	0	1	0	0	0	0	1	0	1	0	0	0	0	1	0	0	0	1	0	1	0	0	1	1	0
1013	12302	27232	12282	27210	12323	27255	1	0	0	0	0	0	0	0	0	0	0	0	0	0	1	0	0	0	0	0	0	0	0	0	0	0
1014	10422	27240	10411	27228	10434	27253	0	0	0	0	1	0	0	1	1	0	0	0	1	0	0	0	0	0	0	0	0	0	0	0	1	0
1015	10426	27232	10413	27211	10440	27253	0	0	0	0	1	0	0	1	1	0	0	0	1	0	0	0	0	0	0	0	0	0	0	0	1	0
1016	15218	27243	15208	27235	15228	27252	0	0	0	0	1	0	0	1	0	0	1	1	0	1	0	0	0	0	1	1	1	0	0	1	1	0
1017	31611	27234	31589	27216	31633	27252	0	0	0	0	0	0	0	1	0	1	0	0	1	0	1	0	0	0	1	1	0	0	0	1	1	0
1018	12788	27225	12771	27199	12805	27251	1	0	0	0	0	0	0	0	0	0	0	0	0	0	1	0	0	0	0	0	1	0	0	0	0	0
1019	13095	27227	13076	27204	13115	27251	1	0	0	0	0	0	0	0	0	0	0	0	0	0	1	0	0	0	0	0	0	0	0	0	0	0
1020	15097	27243	15087	27236	15108	27250	0	0	1	0	0	0	0	1	0	1	0	1	1	1	0	0	0	0	1	1	1	0	0	1	1	0
1021	34048	27237	34034	27225	34063	27249	0	0	0	1	0	0	0	0	0	0	0	0	0	0	0	0	0	0	0	0	0	0	0	0	0	0
1022	33660	27241	33654	27234	33667	27248	0	0	0	0	0	0	0	1	0	1	0	0	0	0	0	0	0	0	0	0	0	0	0	0	1	0
1023	15210	27230	15195	27213	15225	27248	0	0	0	0	1	0	0	1	0	0	0	0	0	1	0	0	0	0	1	1	1	0	0	1	1	0
1024	10469	27223	10459	27200	10480	27246	0	0	1	0	0	0	0	0	0	0	0	0	0	0	1	0	0	0	0	0	1	0	0	0	0	0
1025	14774	27235	14762	27224	14787	27246	1	0	0	0	0	0	0	0	0	0	0	0	0	0	1	0	0	0	0	0	1	0	0	0	1	0
1026	10703	27228	10686	27211	10721	27246	1	0	0	0	0	0	0	0	0	0	0	0	0	0	1	0	0	0	0	0	1	0	0	0	0	0
1027	8535	27231	8523	27217	8548	27245	0	0	0	0	1	0	0	1	1	1	0	0	0	0	0	0	0	0	0	0	0	0	0	0	1	0
1028	11279	27227	11265	27211	11294	27244	1	0	0	0	0	0	0	0	0	0	0	0	0	0	1	0	0	0	0	1	1	0	0	0	0	0
1029	10902	27216	10886	27190	10919	27242	1	0	0	0	0	0	0	0	0	0	0	0	0	0	1	0	0	0	0	0	1	0	0	0	0	0
1030	13144	27221	13130	27200	13159	27242	1	0	0	0	0	0	0	0	0	0	0	0	0	0	1	0	0	0	0	0	0	0	0	0	0	0
1031	34725	27225	34708	27209	34742	27242	0	0	1	0	0	0	0	1	0	1	0	0	1	1	1	0	0	0	1	1	1	0	0	1	1	0
1032	9432	27224	9421	27207	9444	27242	0	0	0	0	1	0	0	1	1	0	0	0	0	0	0	0	0	0	0	0	0	0	0	0	1	0
1033	10671	27229	10657	27218	10685	27241	0	0	0	0	0	0	0	0	0	1	0	0	0	0	1	0	0	0	0	0	1	0	0	0	0	0
1034	14476	27229	14463	27217	14489	27241	0	0	0	0	1	0	0	1	1	1	0	0	1	0	0	0	0	0	0	0	0	0	0	1	1	0
1035	15117	27232	15105	27225	15129	27240	0	0	0	0	1	0	0	1	0	1	0	0	1	1	1	0	0	0	1	1	1	0	0	1	1	0
1036	9682	27230	9672	27222	9692	27239	0	0	0	0	1	0	0	1	1	0	0	0	0	0	0	0	0	0	0	0	0	0	0	0	1	0
1037	11910	27225	11899	27211	11922	27239	0	0	1	0	0	0	0	0	0	0	1	0	0	0	1	0	0	0	0	1	1	0	0	1	0	0
1038	11044	27217	11022	27197	11066	27238	1	0	0	0	0	0	0	0	0	0	0	0	0	0	0	0	0	0	0	0	0	0	0	0	0	0
1039	31633	27226	31621	27216	31646	27237	0	0	0	0	1	0	0	1	1	1	0	1	1	0	0	0	0	0	0	0	1	0	0	1	1	0
1040	9327	27230	9320	27223	9334	27237	0	0	0	0	1	0	0	1	1	0	0	0	0	0	0	0	0	0	0	0	0	0	0	0	1	0
1041	10605	27219	10589	27202	10622	27237	1	0	0	0	0	0	0	0	0	0	0	0	0	0	1	0	0	0	0	0	1	0	0	0	0	0
1042	34696	27225	34685	27215	34707	27236	0	0	0	0	1	0	0	1	1	1	0	0	1	1	0	0	0	0	1	1	1	0	0	1	1	0
1043	34759	27225	34743	27214	34776	27236	0	0	1	0	0	0	0	1	1	1	0	0	0	1	1	0	0	0	1	1	1	0	0	1	1	0
1044	13207	27214	13189	27193	13225	27236	1	0	0	0	0	0	0	0	0	0	0	0	0	0	1	0	0	0	0	0	1	0	0	0	0	0
1045	8716	27224	8705	27214	8727	27235	0	0	0	0	1	0	0	1	1	0	0	0	0	0	0	0	0	0	0	0	0	0	0	0	0	0
1046	12953	27215	12935	27197	12971	27234	1	0	0	0	0	0	0	0	0	0	0	0	0	0	1	0	0	0	0	0	1	0	0	0	0	0
1047	14241	27217	14228	27201	14254	27234	0	1	0	0	0	0	0	1	1	1	0	0	1	0	1	0	1	0	0	0	1	0	0	0	1	0
1048	12041	27225	12030	27218	12052	27233	0	0	0	0	1	0	0	1	1	0	0	0	0	0	0	0	0	0	0	0	0	0	0	0	1	0
1049	11469	27216	11459	27200	11480	27232	0	0	0	0	1	0	0	1	1	0	0	0	0	0	0	0	0	0	0	0	0	0	0	1	0	0
1050	15264	27219	15256	27207	15273	27232	0	0	1	0	0	0	0	1	0	1	0	0	0	0	1	0	0	0	1	0	1	0	0	1	1	0
1051	15192	27222	15179	27213	15205	27232	0	0	0	0	1	0	0	1	0	0	0	0	0	1	1	0	0	0	1	1	1	0	0	1	1	0
1052	9028	27218	9014	27205	9043	27231	0	0	0	0	1	0	0	1	1	0	0	0	0	0	0	0	0	0	0	0	0	0	0	1	1	0
1053	12826	27221	12818	27212	12834	27231	0	0	0	1	0	0	0	0	0	0	0	0	1	0	0	0	0	0	0	0	0	0	0	0	1	0
1054	34110	27212	34096	27194	34125	27230	0	0	0	0	1	0	0	1	1	1	0	0	0	0	0	0	0	0	0	0	0	0	0	0	0	0
1055	13761	27218	13750	27208	13772	27229	0	0	0	1	0	0	0	0	0	1	0	0	0	0	1	0	0	1	0	0	0	0	0	0	0	0
1056	10935	27211	10922	27193	10948	27229	1	0	0	0	0	0	0	0	0	0	0	0	0	0	1	0	0	0	0	0	0	0	0	0	0	0
1057	8461	27218	8448	27207	8475	27229	0	0	1	0	0	0	0	1	0	1	0	0	1	0	1	0	1	0	1	0	1	0	0	1	1	0
1058	15267	27214	15257	27199	15277	27229	0	0	1	0	0	0	0	1	0	1	0	0	0	0	1	0	0	0	1	0	1	0	0	1	1	0
1059	14325	27214	14311	27200	14340	27228	0	1	0	0	0	0	0	1	0	0	0	0	0	0	1	0	1	0	0	0	0	0	0	0	0	0
1060	13864	27220	13857	27212	13871	27228	0	1	0	0	0	0	0	0	0	0	0	0	0	0	0	0	1	0	0	0	0	0	0	0	0	0
1061	15140	27220	15130	27213	15151	27227	0	0	0	0	1	0	0	1	0	1	0	1	1	1	1	0	0	0	1	1	1	0	0	1	1	0
1062	13639	27207	13626	27189	13653	27225	0	1	0	0	0	0	0	0	0	0	0	0	0	0	1	0	1	0	0	0	1	0	0	0	0	0
1063	8787	27213	8779	27201	8796	27225	0	0	0	0	1	0	0	1	1	1	0	0	0	0	0	0	0	0	0	0	0	0	0	0	0	0
1064	34792	27215	34776	27207	34809	27224	0	0	0	0	1	0	0	1	1	1	0	1	0	1	1	0	0	0	1	1	1	0	0	1	1	0
1065	14981	27216	14975	27210	14988	27223	0	0	0	0	0	0	0	0	0	1	0	0	0	0	0	0	0	0	0	0	1	0	0	0	1	0
1066	32664	27213	32656	27205	32672	27222	0	1	0	0	0	0	0	0	0	0	0	0	0	0	0	0	1	0	0	0	0	0	0	0	0	0
1067	13270	27197	13248	27174	13293	27220	1	0	0	0	0	0	0	0	0	0	0	0	0	0	1	0	0	0	0	0	1	0	0	0	0	0
1068	10673	27209	10664	27199	10682	27220	0	0	0	0	0	0	0	0	0	0	0	0	0	0	1	0	0	0	0	0	1	0	0	0	0	0
1069	14253	27203	14243	27187	14264	27219	0	0	0	0	1	0	0	1	1	0	0	0	1	0	0	0	0	0	0	0	0	0	0	1	1	0
1070	15100	27208	15087	27199	15113	27218	0	1	0	0	0	0	0	0	0	1	0	0	1	0	1	0	1	0	0	0	1	0	0	0	1	0
1071	12212	27201	12194	27184	12230	27218	1	0	0	0	0	0	0	0	0	0	0	0	0	0	1	0	0	0	0	0	1	0	0	0	0	0
1072	15271	27205	15263	27193	15279	27217	0	0	1	0	0	0	0	1	0	1	0	0	0	0	1	0	0	0	1	0	1	0	0	1	1	0
1073	34823	27203	34807	27191	34840	27216	0	0	0	0	1	0	0	1	1	1	0	1	1	1	1	0	0	1	1	1	1	0	0	1	1	0
1074	11843	27207	11834	27199	11853	27216	1	0	0	0	0	0	0	0	0	0	0	0	0	0	0	0	0	0	0	0	0	0	0	0	0	0
1075	8471	27204	8455	27192	8487	27216	0	0	0	0	0	0	0	1	0	1	0	0	1	0	1	0	0	0	0	0	1	0	0	0	1	0
1076	12317	27199	12308	27183	12326	27216	0	0	0	0	1	0	0	1	1	0	0	0	0	0	0	0	0	0	0	0	0	0	0	0	0	0
1077	10057	27204	10046	27193	10069	27216	0	0	1	0	0	0	0	0	0	0	0	0	0	0	1	0	1	1	0	0	0	0	0	0	0	0
1078	14723	27203	14714	27191	14732	27215	0	0	0	0	1	0	0	1	1	1	0	0	0	0	0	0	0	0	0	0	0	0	0	0	1	0
1079	15171	27207	15158	27199	15184	27215	0	0	0	0	0	0	0	1	0	1	0	1	1	0	0	0	0	0	1	0	1	0	0	1	1	0
1080	10167	27197	10156	27179	10178	27215	1	0	0	0	0	0	0	0	0	0	0	0	0	0	1	0	0	0	0	0	1	0	0	0	0	0
1081	31593	27198	31573	27184	31613	27213	0	0	0	0	1	0	0	1	1	1	0	0	1	0	1	0	0	0	0	0	1	0	0	1	1	0
1082	10613	27201	10604	27190	10623	27213	1	0	0	0	0	0	0	0	0	1	0	0	0	0	1	0	0	0	0	0	1	0	0	0	1	0
1083	12442	27196	12430	27180	12455	27213	1	0	0	0	0	0	0	1	0	0	0	0	0	0	1	0	1	0	0	0	1	0	0	0	0	0
1084	31793	27193	31782	27174	31804	27213	0	0	0	0	1	0	0	1	1	1	0	0	1	0	0	0	0	0	0	0	0	0	0	1	1	0
1085	31950	27198	31938	27184	31962	27213	0	0	0	0	1	0	0	1	1	1	0	0	1	0	0	0	1	0	0	0	1	0	0	0	1	0
1086	9727	27190	9713	27170	9741	27211	0	0	1	0	0	0	0	0	0	0	0	0	0	0	0	0	1	0	0	0	0	0	0	0	0	0
1087	12510	27196	12485	27182	12536	27211	1	0	0	0	0	0	0	0	0	0	0	0	0	0	0	0	0	0	0	0	0	0	0	0	0	0
1088	34765	27198	34753	27186	34778	27210	0	0	0	0	1	0	0	1	0	1	0	0	1	1	1	0	0	0	0	0	1	0	0	1	1	0
1089	11397	27189	11381	27168	11414	27210	1	0	0	0	0	0	0	0	0	0	0	0	0	0	1	0	0	0	0	0	1	0	0	0	0	0
1090	11359	27192	11345	27174	11374	27210	1	0	0	0	0	0	0	0	0	0	0	0	0	0	0	0	0	0	0	0	0	0	0	0	0	0
1091	32036	27202	32029	27194	32043	27210	0	0	1	0	0	0	0	0	0	0	0	0	0	0	0	0	0	0	0	0	0	0	0	0	0	0
1092	8797	27197	8785	27184	8809	27210	0	0	0	0	1	0	0	1	1	0	0	0	0	0	0	0	0	0	0	0	0	0	0	1	0	0
1093	13923	27194	13913	27181	13933	27207	0	0	0	0	1	0	0	1	1	1	0	0	1	0	0	0	0	0	0	0	0	0	0	1	0	0
1094	34791	27196	34774	27186	34808	27207	0	0	0	0	1	0	0	1	1	1	0	1	1	1	1	0	0	0	1	1	1	0	0	1	1	0
1095	15274	27197	15265	27188	15283	27207	0	0	1	0	0	0	0	1	0	1	0	0	0	0	1	0	0	0	1	0	1	0	0	1	1	0
1096	10857	27182	10836	27158	10878	27207	1	0	0	0	0	0	0	0	0	0	0	0	0	0	0	0	0	0	0	0	0	0	0	0	0	0
1097	11248	27199	11242	27193	11255	27206	0	0	1	0	0	0	0	0	0	0	0	0	1	0	0	0	0	0	0	0	0	0	0	0	0	0
1098	12612	27180	12591	27155	12634	27206	1	0	0	0	0	0	0	0	0	0	0	0	0	0	1	0	0	0	0	0	0	0	0	0	0	0
1099	8461	27197	8451	27189	8472	27206	0	0	0	0	0	0	0	1	0	1	0	0	1	0	0	0	1	0	0	0	1	0	0	0	1	0
1100	8429	27192	8417	27180	8441	27205	0	0	1	0	0	0	0	1	0	1	0	0	1	0	1	0	0	0	1	1	1	0	0	1	1	0
1101	14100	27192	14091	27180	14109	27205	0	0	0	0	1	0	0	1	1	1	0	0	1	0	0	0	0	0	0	0	0	0	0	0	1	0
1102	14235	27193	14226	27182	14245	27205	0	0	0	0	1	0	0	1	1	1	0	0	1	0	0	0	0	0	0	0	1	0	0	1	1	0
1103	14960	27191	14949	27178	14972	27204	0	0	1	0	0	0	0	0	0	1	0	0	0	0	1	0	0	0	0	0	0	0	0	0	0	0
1104	10043	27190	10033	27178	10054	27203	0	0	1	0	0	0	0	0	0	0	0	0	0	0	0	0	0	1	0	0	0	0	0	0	0	0
1105	11120	27173	11101	27145	11140	27202	1	0	0	0	0	0	0	0	0	0	0	0	0	0	1	0	0	0	0	0	1	0	0	0	0	0
1106	14374	27190	14358	27179	14391	27201	1	0	0	0	0	0	0	0	0	0	0	0	0	0	1	0	0	0	0	0	0	0	0	0	0	0
1107	11652	27183	11631	27165	11674	27201	1	0	0	0	0	0	0	0	0	0	0	0	0	0	0	0	0	0	0	0	0	0	0	0	0	0
1108	31557	27187	31544	27175	31571	27199	0	0	0	0	1	0	0	1	1	1	0	0	1	0	1	0	1	0	0	1	1	0	0	1	1	0
1109	12059	27183	12045	27167	12073	27199	0	0	1	0	0	0	0	0	0	0	0	0	0	0	1	0	1	0	0	0	0	0	0	0	0	0
1110	12186	27174	12165	27150	12207	27198	1	0	0	0	0	0	0	0	0	0	0	0	0	0	1	0	0	0	0	0	1	0	0	0	0	0
1111	12720	27175	12701	27154	12739	27196	1	0	0	0	0	0	0	0	0	0	0	0	0	0	1	0	0	0	0	0	1	0	0	0	0	0
1112	15267	27184	15258	27173	15277	27196	0	0	1	0	0	0	0	0	0	1	0	0	0	0	1	0	0	0	0	0	1	0	0	1	0	0
1113	15272	27183	15262	27170	15283	27196	0	0	1	0	0	0	0	1	0	1	0	0	0	0	1	0	0	0	1	0	1	0	0	1	0	0
1114	11556	27174	11533	27153	11579	27196	1	0	0	0	0	0	0	0	0	0	0	0	0	0	0	0	0	0	0	0	0	0	0	0	0	0
1115	12641	27178	12630	27163	12653	27194	1	0	0	0	0	0	0	0	0	0	0	0	0	0	1	0	0	0	0	0	1	0	0	0	0	0
1116	13306	27171	13284	27149	13329	27194	1	0	0	0	0	0	0	0	0	0	0	0	0	0	1	0	0	0	0	0	1	0	0	0	0	0
1117	31490	27187	31471	27181	31509	27194	0	0	0	0	0	0	0	1	0	1	0	0	0	0	1	0	0	0	1	1	1	0	0	1	0	0
1118	15147	27182	15139	27171	15155	27193	0	0	0	0	0	0	0	0	0	1	0	0	1	0	0	0	1	0	0	0	1	0	0	0	1	0
1119	12401	27170	12381	27149	12422	27191	1	0	0	0	0	0	0	0	0	0	0	0	0	0	1	0	0	0	0	0	0	0	0	0	0	0
1120	8404	27176	8387	27161	8422	27191	0	0	1	0	0	0	0	1	0	1	0	0	1	0	1	0	0	0	1	1	1	0	0	1	1	0
1121	8446	27183	8438	27175	8455	27191	0	0	0	0	0	0	0	0	0	1	0	0	1	0	0	0	1	0	0	0	1	0	0	0	1	0
1122	10912	27159	10895	27128	10929	27190	1	0	0	0	0	0	0	0	0	0	0	0	0	0	1	0	0	0	0	0	0	0	0	0	0	0
1123	12531	27156	12518	27123	12545	27189	1	0	0	0	0	0	0	0	0	0	0	0	0	0	1	0	0	0	0	0	1	0	0	0	0	0
1124	31525	27181	31510	27174	31541	27189	0	0	0	0	1	0	0	1	1	1	0	1	1	0	0	0	0	0	1	1	1	0	0	1	1	0
1125	31440	27178	31427	27168	31453	27188	0	0	1	0	0	0	0	1	1	1	0	0	1	0	1	0	0	0	1	1	1	0	0	1	0	0
1126	34948	27175	34932	27163	34965	27188	0	0	0	0	1	0	0	1	0	1	0	0	0	0	1	0	0	0	1	1	1	0	0	1	1	0
1127	14731	27175	14721	27163	14741	27188	0	1	0	0	0	1	0	0	0	1	0	0	1	0	1	0	1	0	0	0	1	0	0	0	0	0
1128	13616	27171	13603	27156	13630	27187	1	0	0	0	0	0	0	1	0	0	0	0	0	0	1	0	0	0	0	0	1	0	0	1	0	0
1129	34873	27175	34853	27164	34894	27187	0	0	0	0	1	0	0	1	1	1	0	0	1	0	1	0	0	0	1	1	1	0	0	1	1	0
1130	9683	27163	9672	27141	9694	27186	0	0	0	0	1	0	0	1	0	0	0	0	1	0	0	0	0	0	0	0	1	0	0	1	1	0
1131	11238	27178	11230	27171	11247	27186	0	0	0	0	0	0	0	0	0	0	0	0	0	0	0	0	0	0	0	0	0	0	0	0	1	0
1132	11397	27168	11382	27152	11413	27185	1	0	0	0	0	0	0	0	0	0	0	0	0	0	1	0	0	0	0	0	1	0	0	0	0	0
1133	10982	27164	10957	27144	11008	27184	1	0	0	0	0	0	0	0	0	0	0	0	0	0	1	0	0	0	0	0	0	0	0	0	0	0
1134	11913	27163	11900	27143	11927	27183	1	0	0	0	0	0	0	0	0	0	0	0	0	0	1	0	0	0	0	0	1	0	0	0	0	0
1135	13192	27168	13177	27153	13208	27183	0	0	0	0	0	0	0	0	0	0	0	0	0	0	1	0	1	0	0	0	0	0	0	0	1	0
1136	14073	27168	14060	27154	14086	27182	0	0	0	0	1	0	0	1	1	0	0	0	0	0	0	0	0	0	0	0	0	0	0	0	0	0
1137	32530	27171	32522	27160	32539	27182	0	1	0	0	0	0	0	1	0	0	0	0	1	0	1	0	1	0	0	0	1	0	0	0	1	0
1138	31469	27172	31454	27162	31485	27182	0	0	0	0	1	0	0	1	1	1	0	1	1	0	1	0	0	0	0	1	1	0	0	1	1	0
1139	34914	27170	34897	27159	34931	27182	0	0	0	0	1	0	0	1	1	1	0	0	1	0	0	0	0	0	0	0	1	0	0	1	1	0
1140	11613	27166	11600	27151	11626	27182	1	0	0	0	0	0	0	0	0	0	0	0	0	0	1	0	0	0	0	0	0	0	0	0	0	0
1141	10506	27167	10493	27153	10520	27181	0	0	1	0	0	0	0	0	0	0	0	0	0	0	1	0	0	0	0	0	1	0	0	0	0	0
1142	14337	27167	14325	27154	14350	27181	0	1	0	0	0	0	0	1	0	1	0	0	1	0	0	0	1	0	0	0	0	0	0	0	0	0
1143	11861	27165	11844	27150	11879	27181	1	0	0	0	0	0	0	0	0	0	0	0	0	0	1	0	0	0	0	0	0	0	0	0	0	0
1144	31452	27172	31445	27164	31460	27180	0	0	0	0	0	0	0	1	1	1	0	0	1	0	1	0	0	0	1	0	1	0	0	1	1	0
1145	14433	27165	14419	27151	14447	27180	0	0	0	0	1	0	0	1	1	1	0	0	1	0	0	0	0	0	0	0	0	0	0	1	1	0
1146	10433	27156	10408	27132	10459	27180	1	0	0	0	0	0	0	0	0	0	0	0	0	0	1	0	0	0	0	0	0	0	0	0	0	0
1147	11857	27160	11839	27143	11875	27178	1	0	0	0	0	0	0	0	0	0	0	0	0	0	1	0	0	0	0	0	0	0	0	0	0	0
1148	34980	27170	34967	27163	34993	27177	0	0	0	0	1	0	0	1	1	1	0	0	0	1	1	0	0	0	1	1	1	0	0	1	1	0
1149	12475	27162	12465	27148	12485	27177	0	0	0	0	0	0	0	0	0	0	0	0	0	0	1	0	0	0	0	0	0	0	0	0	0	0
1150	32114	27167	32104	27158	32124	27177	0	0	0	0	1	0	0	1	1	1	0	0	0	0	0	0	0	0	0	0	0	0	0	1	1	0
1151	34994	27168	34982	27160	35007	27176	0	0	1	0	0	0	0	1	1	1	0	0	0	0	1	0	0	0	1	1	1	0	0	1	1	0
1152	31423	27166	31408	27158	31439	27175	0	0	1	0	0	0	0	1	0	1	0	1	1	0	1	0	0	0	1	0	1	0	0	1	1	0
1153	31762	27166	31752	27159	31773	27174	0	1	0	0	0	0	0	0	0	0	0	0	0	0	0	0	0	0	0	0	0	0	0	0	0	0
1154	11494	27158	11474	27143	11514	27173	1	0	0	0	0	0	0	0	0	0	0	0	0	0	1	0	0	0	0	0	1	0	0	0	0	0
1155	10171	27159	10159	27147	10183	27172	0	0	0	1	0	0	0	1	0	1	0	0	0	0	0	0	0	0	0	0	0	0	0	0	1	0
1156	9922	27159	9908	27148	9937	27171	0	0	0	1	0	0	0	0	0	0	0	0	0	0	0	0	0	0	0	0	0	0	0	0	0	0
1157	11367	27162	11357	27155	11378	27170	0	0	1	0	0	0	0	0	0	0	0	0	0	0	1	0	0	0	0	0	1	0	0	0	0	0
1158	14727	27160	14716	27151	14739	27170	0	1	0	0	0	0	0	0	0	1	0	0	1	0	1	0	1	0	0	0	1	0	0	0	0	0
1159	8992	27160	8984	27151	9001	27170	0	1	0	0	0	0	0	0	0	0	0	0	0	0	1	0	1	0	0	0	0	0	0	0	0	0
1160	14571	27157	14558	27146	14584	27169	0	1	0	0	0	0	0	0	0	1	0	0	1	0	1	0	1	0	0	0	1	0	0	0	0	0
1161	32519	27156	32507	27145	32532	27168	0	1	0	0	0	1	0	0	0	0	0	0	0	0	1	0	1	0	0	0	1	0	0	0	1	0
1162	11960	27150	11943	27133	11978	27168	1	0	0	0	0	0	0	0	0	0	0	0	0	0	1	0	0	0	0	0	0	0	0	0	0	0
1163	15298	27151	15281	27135	15315	27168	0	0	1	0	0	0	0	1	0	1	0	1	1	0	1	0	0	0	1	0	1	0	0	1	1	0
1164	12947	27155	12935	27144	12960	27166	0	1	0	0	0	0	0	1	0	0	0	0	0	0	0	0	1	0	0	0	1	0	0	0	0	0
1165	35044	27156	35028	27148	35061	27165	0	0	1	0	0	0	0	1	0	1	0	1	1	0	1	0	0	0	1	1	1	0	0	1	1	0
1166	34678	27157	34665	27151	34691	27164	0	0	0	1	0	0	0	1	1	1	0	0	0	0	1	0	0	0	0	0	1	0	0	0	1	0
1167	34989	27152	34966	27141	35013	27163	0	0	0	0	1	0	0	1	1	1	0	0	1	0	1	0	1	0	0	0	1	0	0	0	1	0
1168	35012	27156	34997	27149	35027	27163	0	0	0	0	0	0	0	1	1	1	0	0	1	0	1	0	1	0	1	0	1	0	0	1	1	0
1169	31366	27150	31346	27137	31386	27163	0	0	0	0	0	0	0	1	0	1	0	1	1	0	1	0	0	0	1	0	1	0	0	1	1	0
1170	31442	27152	31425	27141	31460	27163	0	1	0	0	0	0	0	1	0	1	0	0	1	0	1	0	1	0	0	0	1	0	0	0	1	0
1171	13459	27154	13451	27146	13468	27163	0	0	0	0	1	0	0	1	1	1	0	0	0	0	0	0	0	0	0	0	0	0	0	1	0	0
1172	10738	27125	10711	27090	10766	27161	1	0	0	0	0	0	0	0	0	0	0	0	0	0	0	0	0	0	0	0	0	0	0	0	0	0
1173	11150	27145	11135	27130	11165	27160	0	0	0	1	0	0	0	0	0	0	0	0	0	0	0	0	0	0	0	0	0	0	0	0	0	0
1174	9007	27148	8998	27138	9017	27159	0	0	1	0	0	0	0	0	0	1	0	0	1	0	1	0	1	0	0	0	1	0	0	0	0	0
1175	34663	27148	34651	27139	34676	27158	0	0	0	1	0	0	0	0	0	0	0	0	0	0	1	0	0	0	0	0	0	0	0	0	0	0
1176	8383	27143	8367	27129	8399	27157	0	0	1	0	0	0	0	1	0	1	0	0	1	0	1	0	0	0	0	0	0	0	0	1	1	0
1177	10259	27140	10241	27124	10277	27157	1	0	0	0	0	0	0	0	0	0	0	0	0	0	1	0	0	0	0	0	1	0	0	0	0	0
1178	10610	27138	10595	27121	10625	27156	0	0	0	0	0	0	0	0	0	0	0	0	0	0	1	0	0	0	0	0	1	0	0	0	0	0
1179	33060	27148	33050	27140	33071	27156	0	0	0	0	1	0	0	1	1	0	0	0	0	0	0	0	0	0	0	0	0	0	0	1	1	0
1180	13532	27140	13522	27124	13543	27156	0	0	0	1	0	0	0	0	0	1	0	0	0	0	0	0	0	0	0	0	0	0	0	0	0	0
1181	10531	27141	10521	27127	10542	27156	1	0	0	0	0	0	0	0	0	0	0	0	0	0	1	0	0	0	0	0	1	0	0	0	0	0
1182	32599	27141	32586	27127	32612	27155	0	1	0	0	0	0	0	1	0	1	0	0	1	0	1	0	1	0	0	0	1	0	0	0	0	0
1183	34337	27142	34318	27129	34356	27155	0	1	0	0	0	0	0	0	0	0	0	0	1	0	1	0	1	0	0	0	0	0	0	0	0	0
1184	14562	27140	14550	27127	14575	27154	0	1	0	0	0	0	0	1	0	1	0	0	1	0	1	0	1	0	0	0	0	0	0	0	0	0
1185	9201	27137	9184	27121	9218	27153	0	1	0	0	0	0	0	0	0	0	0	0	0	0	0	0	1	0	0	0	0	0	0	0	0	0
1186	10323	27135	10311	27118	10336	27152	1	0	0	0	0	0	0	0	0	0	0	0	0	0	1	0	0	0	0	0	1	0	0	0	0	0
1187	34086	27140	34074	27128	34099	27152	0	0	0	0	1	0	0	1	1	0	0	0	0	0	0	0	0	0	0	0	0	0	0	0	0	0
1188	10492	27136	10480	27120	10504	27152	0	0	0	0	1	0	0	1	1	0	0	0	0	0	0	0	0	0	0	0	0	0	0	1	1	0
1189	10572	27138	10565	27125	10580	27152	1	0	0	0	0	0	0	0	0	0	0	0	0	0	1	0	0	0	0	0	1	0	0	0	0	0
1190	8848	27134	8830	27117	8866	27151	0	0	1	0	0	0	0	0	0	1	0	0	0	0	1	0	0	0	0	0	1	0	0	0	0	0
1191	31333	27141	31320	27133	31347	27150	0	0	0	0	0	0	0	1	1	1	0	1	1	0	1	0	0	0	1	0	1	0	0	1	1	0
1192	31556	27142	31548	27135	31564	27150	0	1	0	0	0	0	0	1	0	0	0	0	0	0	0	0	1	0	0	0	0	0	0	0	1	0
1193	35084	27137	35061	27125	35108	27149	0	0	1	0	0	0	0	1	0	1	0	1	1	0	1	0	0	0	1	1	1	0	0	1	1	0
1194	35065	27140	35053	27131	35078	27149	0	0	0	1	0	0	0	1	0	1	0	1	1	0	1	0	0	0	1	0	1	0	0	1	1	0
1195	15255	27139	15246	27131	15265	27147	0	0	0	0	0	0	0	0	0	1	0	1	1	0	0	0	1	0	0	0	1	0	0	0	1	0
1196	33275	27131	33262	27115	33288	27147	0	1	0	0	0	0	0	0	0	0	0	0	0	0	1	0	1	0	0	0	1	0	0	0	0	0
1197	12010	27127	11998	27107	12023	27147	0	0	1	0	0	0	0	0	0	0	0	0	0	0	1	0	0	0	0	0	1	0	0	0	0	0
1198	8576	27138	8568	27129	8585	27147	0	1	0	0	0	0	0	0	0	0	0	0	0	0	0	0	0	0	0	0	0	0	0	0	0	0
1199	11679	27115	11657	27085	11702	27146	1	0	0	0	0	0	0	0	0	0	0	0	0	0	1	0	0	0	0	0	0	0	0	0	0	0
1200	14228	27129	14214	27112	14242	27146	0	0	0	0	1	0	0	1	1	1	0	0	0	0	0	0	0	0	0	0	0	0	0	1	1	0
1201	8359	27136	8348	27127	8371	27146	0	0	1	0	0	0	0	1	1	1	0	0	1	0	1	0	0	0	1	1	1	0	0	1	1	0
1202	33832	27126	33821	27107	33843	27146	0	0	1	0	0	0	0	0	0	0	0	0	0	0	1	0	0	0	0	0	1	0	0	0	0	0
1203	12520	27132	12509	27119	12531	27145	1	0	0	0	0	0	0	0	0	1	0	0	0	0	1	0	0	0	0	0	1	0	0	0	0	0
1204	13819	27128	13804	27111	13834	27145	0	1	0	0	0	0	0	0	0	0	0	0	0	0	1	0	1	0	0	0	0	0	0	0	0	0
1205	11072	27128	11059	27112	11085	27144	1	0	0	0	0	0	0	0	0	0	0	0	0	0	1	0	0	0	0	0	1	0	0	0	0	0
1206	12824	27126	12815	27108	12834	27144	0	0	0	0	1	0	0	1	1	0	0	0	1	0	0	0	0	0	0	0	0	0	0	1	1	0
1207	12798	27114	12779	27084	12818	27144	1	0	0	0	0	0	0	0	0	0	0	0	0	0	1	0	0	0	0	0	1	0	0	0	0	0
1208	33782	27133	33770	27125	33795	27142	0	0	0	0	1	0	0	1	1	0	0	0	0	0	0	0	0	0	0	0	0	0	0	1	1	0
1209	35139	27129	35120	27118	35158	27141	0	0	1	0	0	0	0	1	0	1	0	1	1	0	1	0	0	0	1	1	1	0	0	1	1	0
1210	10545	27127	10536	27114	10554	27141	1	0	0	0	0	0	0	0	0	0	0	0	0	0	1	0	0	0	0	0	1	0	0	0	0	0
1211	11825	27132	11816	27125	11834	27140	0	0	0	0	1	0	0	1	1	0	0	0	0	0	0	0	0	0	0	0	0	0	0	1	0	0
1212	8749	27128	8738	27116	8760	27140	0	0	0	0	1	0	0	1	1	0	0	0	0	0	0	0	0	0	0	0	0	0	0	0	0	0
1213	10447	27121	10430	27104	10464	27139	1	0	0	0	0	0	0	0	0	0	0	0	0	0	1	0	0	0	0	0	0	0	0	0	0	0
1214	34995	27125	34976	27112	35015	27138	0	0	1	0	0	0	0	1	0	1	0	0	0	0	1	0	0	0	0	0	1	0	0	0	0	0
1215	31297	27118	31278	27099	31316	27137	0	0	0	1	0	0	0	1	0	1	0	1	1	0	1	0	1	0	1	0	1	0	0	1	1	0
1216	32721	27126	32710	27115	32733	27137	0	1	0	0	0	0	0	0	0	0	0	0	0	0	0	0	1	0	0	0	0	0	0	0	0	0
1217	32556	27125	32547	27114	32566	27137	0	0	0	1	0	0	0	1	1	0	0	0	1	0	0	0	0	0	0	0	0	0	0	1	1	0
1218	10353	27124	10342	27112	10365	27136	1	0	0	0	0	0	0	0	0	0	0	0	0	0	0	0	0	0	0	0	0	0	0	0	0	0
1219	10854	27108	10833	27080	10875	27136	1	0	0	0	0	0	0	0	0	0	0	0	0	0	1	0	0	0	0	0	0	0	0	0	0	0
1220	31859	27127	31850	27118	31869	27136	0	0	0	0	1	0	0	1	1	1	0	0	1	0	1	0	1	0	0	0	1	0	0	1	1	0
1221	31864	27121	31850	27107	31879	27135	0	0	0	0	1	0	0	1	1	1	0	0	1	0	0	0	0	0	0	0	1	0	0	1	1	0
1222	31349	27126	31339	27119	31359	27134	0	0	0	1	0	0	0	0	0	1	0	0	1	0	0	0	1	0	0	0	1	0	0	0	1	0
1223	33999	27126	33991	27119	34007	27134	0	1	0	0	0	0	0	0	0	0	0	0	1	0	1	0	1	0	0	0	0	0	0	0	0	0
1224	12957	27116	12940	27100	12974	27132	1	0	0	0	0	0	0	0	0	0	0	0	0	0	1	0	0	0	0	0	1	0	0	0	0	0
1225	14169	27118	14153	27105	14185	27132	0	0	1	0	0	0	0	0	0	1	0	0	0	0	1	0	0	0	0	0	0	0	0	0	0	0
1226	11623	27103	11605	27076	11641	27131	1	0	0	0	0	0	0	0	0	0	0	0	0	0	0	0	0	0	0	0	0	0	0	0	0	0
1227	32570	27122	32562	27114	32578	27131	0	0	0	1	0	0	0	1	0	1	0	0	0	0	0	0	0	0	0	0	0	0	0	0	1	0
1228	9957	27113	9948	27097	9966	27130	0	0	0	0	0	0	0	0	0	0	0	0	0	0	1	0	0	0	0	0	1	0	1	0	0	0
1229	15342	27115	15327	27102	15357	27129	0	0	1	0	0	0	0	1	0	1	0	0	0	0	1	0	0	0	1	0	1	0	0	1	1	0
1230	9536	27112	9524	27098	9548	27127	0	0	0	0	1	0	0	1	1	0	0	0	0	0	0	0	0	0	0	0	0	0	0	0	0	0
1231	14914	27112	14901	27099	14928	27126	0	1	0	0	0	1	0	0	0	1	0	0	0	0	1	0	1	0	0	0	1	0	0	0	0	0
1232	10634	27113	10625	27102	10644	27125	1	0	0	0	0	0	0	0	0	0	0	0	0	0	1	0	0	0	0	0	1	0	0	0	0	0
1233	10476	27115	10468	27106	10485	27125	0	0	0	0	1	0	0	0	1	0	0	0	0	0	0	0	0	0	0	0	0	0	0	0	0	0
1234	14708	27118	14700	27111	14716	27125	0	0	1	0	0	0	0	0	0	1	0	0	0	0	0	0	0	0	0	0	0	0	0	0	0	0
1235	14895	27111	14884	27097	14906	27125	0	1	0	0	0	0	0	0	0	0	0	0	0	0	1	0	1	0	0	0	0	0	0	0	0	0
1236	14139	27110	14128	27096	14151	27125	0	0	1	0	0	0	0	1	0	1	0	0	0	0	1	0	1	0	0	0	1	0	0	0	1	0
1237	13467	27100	13448	27076	13487	27125	1	0	0	0	0	0	0	0	0	0	0	0	0	0	1	0	0	0	0	0	1	0	0	0	0	0
1238	12444	27116	12435	27109	12453	27124	0	0	0	0	1	0	0	0	1	0	0	0	0	0	0	0	0	0	0	0	0	0	0	0	0	0
1239	15294	27111	15279	27099	15310	27123	0	0	0	0	0	0	0	0	0	1	0	1	1	0	0	0	1	1	0	0	1	0	0	0	1	0
1240	34532	27113	34523	27103	34541	27123	0	0	0	0	1	0	0	1	1	0	0	0	0	0	0	0	0	0	0	0	0	0	0	0	1	0
1241	14572	27107	14555	27093	14589	27122	0	0	0	0	1	0	0	1	1	1	0	0	1	0	0	0	0	0	0	0	0	0	0	0	0	0
1242	31531	27114	31522	27107	31540	27122	0	0	0	0	1	0	0	1	1	0	0	0	1	0	0	0	0	0	0	0	0	0	0	1	1	0
1243	12833	27097	12822	27073	12845	27122	0	0	0	0	1	0	0	1	1	0	0	0	1	0	0	0	0	0	0	0	0	0	0	1	1	0
1244	10671	27104	10652	27087	10691	27121	1	0	0	0	0	0	0	0	0	0	0	0	0	0	1	0	0	0	0	0	0	0	0	0	0	0
1245	12570	27105	12561	27093	12580	27118	0	0	0	0	0	0	0	0	0	0	0	0	0	0	0	0	0	0	0	0	0	0	0	0	0	0
1246	14609	27102	14599	27087	14620	27118	0	0	0	0	1	0	0	1	1	1	0	0	1	0	0	0	0	0	0	0	1	0	0	1	1	0
1247	31555	27105	31548	27095	31562	27116	0	1	0	0	0	0	0	1	0	0	0	0	0	0	1	0	1	0	0	0	1	0	0	0	0	0
1248	10526	27102	10513	27089	10539	27116	0	0	0	0	0	0	0	1	1	0	0	0	0	0	0	0	1	0	0	0	0	0	0	0	1	0
1249	8787	27102	8771	27088	8804	27116	0	1	0	0	0	0	0	0	0	1	0	0	0	0	1	0	1	0	0	0	0	0	0	0	0	0
1250	13964	27103	13952	27091	13977	27115	0	1	0	0	0	0	0	0	0	1	0	0	1	0	1	0	1	0	0	0	1	0	0	0	0	0
1251	15367	27102	15356	27089	15379	27115	0	0	1	0	0	0	0	1	0	1	0	1	1	0	1	0	0	0	1	0	1	0	0	1	1	0
1252	35183	27094	35164	27075	35203	27114	0	0	1	0	0	0	0	1	0	1	0	0	1	0	1	0	1	0	1	0	1	0	0	1	1	0
1253	13185	27104	13175	27096	13195	27113	0	0	0	1	0	0	0	0	0	0	0	0	0	0	0	0	0	0	0	0	0	0	0	0	0	0
1254	10622	27093	10600	27073	10645	27113	1	0	0	0	0	0	0	0	0	0	0	0	0	0	1	0	0	0	0	0	0	0	0	0	0	0
1255	10778	27096	10767	27079	10789	27113	1	0	0	0	0	0	0	0	0	0	0	0	0	0	1	0	0	0	0	0	1	0	0	0	0	0
1256	12654	27089	12632	27065	12676	27113	1	0	0	0	0	0	0	0	0	0	0	0	0	0	1	0	0	0	0	0	0	0	0	0	0	0
1257	13405	27090	13384	27067	13427	27113	1	0	0	0	0	0	0	0	0	0	0	0	0	0	1	0	0	0	0	0	0	0	0	0	0	0
1258	33125	27098	33113	27084	33138	27112	0	0	0	1	0	0	0	0	0	0	0	0	0	0	1	0	0	0	0	0	0	0	0	0	0	0
1259	10786	27092	10769	27073	10804	27112	1	0	0	0	0	0	0	0	0	0	0	0	0	0	1	0	0	0	0	0	1	0	0	0	0	0
1260	11539	27098	11532	27085	11546	27111	1	0	0	0	0	0	0	0	0	0	0	0	0	0	1	0	0	0	0	0	1	0	0	0	0	0
1261	31943	27099	31934	27089	31953	27110	0	1	0	0	0	0	0	1	0	1	0	0	0	0	1	0	1	0	0	0	0	0	0	0	0	0
1262	14318	27095	14304	27081	14332	27109	0	0	0	0	0	0	0	0	0	1	0	0	0	0	1	0	0	0	0	0	1	0	0	0	0	0
1263	13345	27094	13333	27080	13357	27108	0	0	0	1	0	0	0	0	0	1	0	0	0	0	1	0	0	0	0	0	0	0	0	0	0	0
1264	11815	27095	11804	27084	11827	27107	0	0	1	0	0	0	0	0	0	0	0	0	0	0	1	0	1	1	0	0	0	0	0	0	1	0
1265	9993	27083	9974	27061	10012	27106	1	0	0	0	0	0	0	0	0	0	0	0	0	0	1	0	0	0	0	0	1	0	0	0	0	0
1266	11306	27083	11291	27061	11322	27106	1	0	0	0	0	0	0	0	0	0	0	0	0	0	1	0	0	0	0	0	1	0	0	0	0	0
1267	9938	27095	9927	27086	9950	27105	0	0	1	0	0	0	0	0	0	0	0	0	0	0	1	0	0	0	0	0	0	0	0	0	0	0
1268	34907	27094	34896	27083	34919	27105	0	0	0	0	1	0	0	1	1	1	0	0	1	0	0	0	0	0	0	0	1	0	0	1	1	0
1269	12484	27095	12470	27086	12498	27105	0	1	0	0	0	0	0	0	0	0	0	0	0	0	0	0	1	0	0	0	0	0	0	0	0	0
1270	13040	27087	13022	27071	13058	27104	1	0	0	0	0	0	0	0	0	0	0	0	0	0	1	0	0	0	0	0	0	0	0	0	0	0
1271	11492	27080	11474	27056	11510	27104	1	0	0	0	0	0	0	0	0	0	0	0	0	0	1	0	0	0	0	0	1	0	0	0	0	0
1272	14055	27089	14041	27074	14069	27104	1	0	0	0	0	0	0	0	0	0	0	0	0	0	1	0	1	0	0	0	1	0	0	0	0	0
1273	11245	27085	11227	27067	11263	27103	1	0	0	0	0	0	0	0	0	0	0	0	0	0	1	0	0	0	0	0	1	0	0	0	0	0
1274	13694	27086	13676	27071	13712	27102	0	1	0	0	0	0	0	0	0	0	0	0	1	0	1	0	1	0	0	0	0	0	0	0	0	0
1275	34759	27089	34752	27076	34767	27102	0	0	0	0	1	0	0	1	1	1	0	0	0	0	0	0	0	0	0	0	0	0	0	0	0	0
1276	14436	27093	14429	27087	14444	27100	0	0	0	0	0	0	0	0	0	0	0	0	0	0	0	0	0	0	0	0	0	0	0	0	0	0
1277	8317	27091	8304	27082	8331	27100	0	0	1	0	0	0	0	1	0	1	0	0	1	0	1	0	0	0	1	0	1	0	0	1	1	0
1278	8656	27092	8647	27085	8665	27099	0	1	0	0	0	0	0	0	0	0	0	0	0	0	0	0	1	0	0	0	0	0	1	0	0	0
1279	9685	27089	9676	27081	9694	27098	0	0	1	0	0	0	0	0	0	0	0	0	0	0	0	0	0	0	0	0	0	0	0	0	1	0
1280	31259	27084	31245	27071	31273	27098	0	0	0	0	0	0	0	1	0	1	0	1	1	0	1	0	1	0	0	0	0	0	0	0	1	0
1281	9749	27078	9730	27061	9768	27096	0	1	0	0	0	0	0	0	0	0	0	0	0	0	0	0	1	0	0	0	0	0	0	0	0	0
1282	13952	27086	13944	27077	13960	27096	0	0	0	0	0	0	0	0	0	1	0	0	1	0	1	0	1	0	0	0	0	0	0	0	1	0
1283	11563	27084	11554	27073	11573	27095	1	0	0	0	0	0	0	0	0	0	0	0	0	0	1	0	0	0	0	0	1	0	0	0	0	0
1284	13236	27074	13218	27054	13255	27095	1	0	0	0	0	0	0	0	0	0	0	0	0	0	1	0	0	0	0	0	0	0	0	0	0	0
1285	14028	27082	14018	27070	14039	27094	0	1	0	0	0	0	0	0	0	0	0	0	1	0	1	0	1	0	0	0	1	0	0	0	0	0
1286	34876	27076	34856	27059	34896	27093	0	0	0	0	1	0	0	1	1	1	0	0	1	0	0	0	0	0	0	0	1	0	0	0	1	0
1287	10336	27070	10319	27047	10354	27093	1	0	0	0	0	0	0	0	0	0	0	0	0	0	1	0	0	0	0	0	1	0	0	0	0	0
1288	34919	27083	34907	27073	34932	27093	0	0	0	0	1	0	0	1	1	1	0	0	1	0	0	0	0	0	0	0	0	0	0	0	0	0
1289	15324	27080	15314	27071	15335	27090	0	0	0	0	0	0	0	1	0	1	0	1	1	0	1	0	1	0	0	0	1	0	0	0	1	0
1290	34643	27080	34635	27072	34651	27089	0	0	0	0	0	0	0	1	0	1	0	0	1	0	0	0	0	0	0	0	0	0	0	0	1	0
1291	14310	27077	14295	27066	14326	27089	0	0	0	1	0	0	0	0	0	1	0	0	0	0	1	0	0	0	0	0	1	0	0	0	0	0
1292	13000	27069	12986	27049	13015	27089	1	0	0	0	0	0	0	0	0	0	0	0	0	0	1	0	0	0	0	0	1	0	0	0	0	0
1293	12957	27076	12945	27064	12969	27089	0	0	1	0	0	0	0	0	0	0	0	0	0	0	1	0	0	0	0	0	0	0	0	0	0	0
1294	10820	27067	10805	27045	10836	27089	1	0	0	0	0	0	0	0	0	0	0	0	0	0	1	0	0	0	0	0	0	0	0	0	0	0
1295	11402	27067	11386	27045	11419	27089	1	0	0	0	0	0	0	0	0	0	0	0	0	0	1	0	0	0	0	0	1	0	0	0	0	0
1296	31572	27077	31561	27066	31584	27088	0	1	0	0	0	0	0	1	0	0	0	0	1	0	1	0	1	0	0	0	0	0	0	0	1	0
1297	10737	27070	10715	27053	10760	27087	1	0	0	0	0	0	0	0	0	0	0	0	0	0	1	0	0	0	0	0	0	0	0	0	0	0
1298	12815	27070	12805	27053	12826	27087	0	0	0	0	0	0	0	1	1	0	0	0	1	0	0	0	0	0	0	0	0	0	0	0	1	0
1299	14065	27070	14054	27055	14077	27086	1	0	0	0	0	0	0	0	0	0	0	0	0	0	1	0	0	0	0	0	1	0	0	0	0	0
1300	11045	27060	11029	27036	11061	27085	1	0	0	0	0	0	0	0	0	0	0	0	0	0	1	0	0	0	0	0	0	0	0	0	0	0
1301	11438	27063	11422	27042	11454	27085	1	0	0	0	0	0	0	0	0	0	0	0	0	0	0	0	0	0	0	0	0	0	0	0	0	0
1302	34505	27076	34495	27068	34516	27085	0	0	1	0	0	0	0	0	0	0	0	0	0	0	1	0	0	0	0	0	1	0	0	0	0	0
1303	32325	27070	32311	27057	32340	27084	0	0	1	0	0	0	0	0	0	0	0	0	0	0	1	0	1	0	0	0	0	0	0	0	0	0
1304	32272	27067	32260	27051	32285	27083	0	0	0	1	0	0	0	0	0	0	0	0	0	0	0	0	0	0	0	0	0	0	0	0	0	0
1305	14049	27060	14031	27038	14067	27082	1	0	0	0	0	0	0	0	0	0	0	0	0	0	1	0	0	0	0	0	0	0	0	0	0	0
1306	10063	27060	10047	27039	10079	27082	1	0	0	0	0	0	0	0	0	0	0	0	0	0	1	0	0	0	0	0	1	0	0	0	0	0
1307	31944	27072	31935	27064	31953	27081	0	0	0	1	0	0	0	1	0	1	0	0	0	0	0	0	0	0	0	0	0	0	0	0	0	0
1308	10252	27070	10244	27060	10261	27081	0	0	0	0	1	0	0	1	1	0	0	0	0	0	0	0	0	0	0	0	0	0	0	1	1	0
1309	15071	27062	15056	27044	15086	27080	0	1	0	0	0	0	0	0	0	1	0	0	0	0	1	0	1	0	0	0	0	0	0	0	0	0
1310	33761	27063	33750	27047	33772	27080	0	0	0	0	0	0	0	0	0	0	0	0	0	0	1	0	0	0	0	0	1	0	0	0	0	0
1311	8267	27064	8251	27049	8284	27079	0	0	1	0	0	0	0	1	0	1	0	0	1	0	1	0	0	0	1	1	1	0	0	1	1	0
1312	8748	27069	8735	27059	8761	27079	0	0	1	0	0	0	0	1	0	1	0	0	0	0	1	0	0	0	0	0	1	0	0	0	0	0
1313	33752	27061	33733	27044	33771	27079	0	0	1	0	0	0	0	0	0	0	0	0	0	0	1	0	0	0	0	0	1	0	0	0	0	0
1314	34720	27065	34711	27051	34730	27079	0	1	0	0	0	1	0	0	0	0	0	0	0	0	1	0	1	0	0	0	1	0	0	0	0	0
1315	13166	27063	13151	27049	13181	27077	1	0	0	0	0	0	0	0	0	0	0	0	0	0	1	0	0	0	0	0	0	0	0	0	0	0
1316	31241	27062	31232	27049	31251	27076	0	0	0	0	0	0	0	0	0	1	0	0	1	0	1	0	0	0	0	0	0	0	0	0	1	0
1317	31601	27062	31582	27048	31621	27076	0	0	0	0	1	0	0	1	1	0	0	0	1	0	0	0	0	0	0	0	0	0	0	0	1	0
1318	9374	27066	9366	27057	9382	27076	0	1	0	0	0	0	0	0	0	0	0	0	0	0	0	0	0	0	0	0	0	0	0	0	0	0
1319	13499	27057	13485	27038	13513	27076	1	0	0	0	0	0	0	0	0	0	0	0	0	0	1	0	0	0	0	0	1	0	0	0	0	0
1320	15432	27061	15419	27047	15446	27076	0	0	1	0	0	0	0	1	0	1	0	0	1	0	1	0	0	0	1	1	1	0	0	1	1	0
1321	13357	27056	13341	27036	13373	27076	1	0	0	0	0	0	0	0	0	0	0	0	0	0	1	0	0	0	0	0	1	0	0	0	0	0
1322	15379	27065	15369	27055	15389	27075	0	0	0	0	0	0	0	1	0	1	0	1	1	0	0	0	1	1	1	0	1	0	0	0	1	0
1323	10015	27054	9999	27035	10031	27073	1	0	0	0	0	0	0	0	0	0	0	0	0	0	1	0	0	0	0	0	0	0	0	0	0	0
1324	31858	27057	31841	27042	31875	27073	0	1	0	0	0	0	0	0	0	0	0	0	1	0	1	0	1	0	0	0	0	0	0	0	0	0
1325	11370	27054	11358	27036	11382	27073	0	0	0	0	1	0	0	1	1	0	0	0	1	0	0	0	0	0	0	0	0	0	0	1	0	0
1326	31215	27060	31203	27048	31227	27072	0	0	0	0	0	0	0	1	0	1	0	0	1	0	1	0	1	0	0	0	1	0	0	0	1	0
1327	11007	27064	11001	27057	11013	27071	0	0	1	0	0	0	0	0	0	1	0	0	0	0	0	0	0	0	0	0	0	0	0	0	1	0
1328	13975	27057	13964	27044	13986	27070	0	0	1	0	0	0	0	0	0	1	0	0	0	0	1	0	0	0	0	0	0	0	0	0	1	0
1329	13391	27052	13373	27034	13409	27070	1	0	0	0	0	0	0	0	0	0	0	0	0	0	1	0	0	0	0	0	1	0	0	0	0	0
1330	11899	27048	11883	27026	11915	27070	1	0	0	0	0	0	0	0	0	0	0	0	0	0	1	0	0	0	0	0	1	0	0	0	0	0
1331	11540	27049	11522	27028	11558	27070	1	0	0	0	0	0	0	0	0	0	0	0	0	0	1	0	0	0	0	0	0	0	0	0	0	0
1332	10261	27056	10246	27046	10277	27067	0	0	0	0	1	0	0	1	1	0	0	0	0	0	0	0	0	0	0	0	0	0	0	1	0	0
1333	34247	27060	34239	27053	34255	27067	0	0	1	0	0	0	0	0	0	0	0	0	0	0	0	0	0	0	0	0	0	0	0	0	0	0
1334	31646	27055	31635	27044	31657	27066	0	0	0	0	1	0	0	1	1	1	0	0	1	0	0	0	1	0	0	0	0	0	0	0	1	0
1335	10575	27050	10560	27035	10590	27066	1	0	0	0	0	0	0	0	0	0	0	0	0	0	1	0	0	0	0	0	1	0	0	0	1	0
1336	13709	27053	13695	27042	13723	27065	0	0	1	0	0	0	0	0	0	0	0	0	0	0	1	0	0	0	0	0	0	0	0	0	0	0
1337	9938	27051	9925	27037	9952	27065	1	0	0	0	0	0	0	0	0	0	0	0	0	0	1	0	0	0	0	0	0	0	0	0	0	0
1338	11312	27034	11295	27006	11329	27062	1	0	0	0	0	0	0	0	0	0	0	0	0	0	1	0	0	0	0	0	1	0	0	0	0	0
1339	34719	27053	34710	27046	34728	27061	0	1	0	0	0	0	0	0	0	0	0	0	0	0	1	0	1	0	0	0	1	0	0	0	0	0
1340	10319	27043	10307	27026	10332	27061	0	0	0	0	0	0	0	0	0	0	0	0	0	0	1	0	0	0	0	0	1	0	0	0	1	0
1341	8333	27041	8321	27022	8345	27060	0	1	0	0	0	0	0	1	0	1	0	0	1	0	1	0	1	0	0	0	0	0	0	0	1	0
1342	32022	27047	32012	27035	32032	27060	0	0	0	1	0	0	0	1	1	1	0	0	0	0	0	0	0	0	0	0	0	0	0	1	1	0
1343	31570	27046	31560	27033	31581	27059	0	0	0	1	0	0	0	0	0	0	0	0	0	0	0	0	0	0	0	0	0	0	0	0	0	0
1344	10276	27047	10262	27036	10290	27059	0	0	0	0	1	0	0	1	1	0	0	0	0	0	0	0	0	0	0	0	0	0	0	0	1	0
1345	32493	27044	32482	27030	32505	27059	0	0	0	0	1	0	0	1	1	0	0	0	0	0	0	0	0	0	0	0	0	0	0	0	0	0
1346	15445	27049	15433	27041	15458	27057	0	0	0	0	1	0	0	1	1	1	0	0	0	0	1	0	0	0	1	1	1	0	0	1	0	0
1347	8792	27048	8784	27041	8800	27055	0	1	0	0	0	0	0	0	0	1	0	0	0	0	0	0	1	0	0	0	0	0	0	0	0	0
1348	14130	27044	14119	27034	14142	27054	0	1	0	0	0	0	0	1	0	1	0	0	1	0	1	0	1	0	0	0	1	0	0	0	1	0
1349	8269	27047	8259	27041	8279	27053	0	0	0	0	0	0	0	1	0	1	0	1	1	0	0	0	0	0	0	0	0	0	0	0	1	0
1350	10371	27032	10358	27012	10384	27053	1	0	0	0	0	0	0	0	0	0	0	0	0	0	1	0	0	0	0	0	1	0	0	0	0	0
1351	34715	27041	34707	27031	34724	27052	0	1	0	0	0	0	0	0	0	0	0	0	0	0	0	0	1	0	0	0	0	0	0	0	0	0
1352	31190	27038	31173	27024	31208	27052	0	0	0	0	0	0	0	1	0	1	0	0	1	0	1	0	0	0	0	0	0	0	0	0	1	0
1353	15489	27041	15476	27032	15503	27051	0	0	1	0	0	0	0	1	0	1	0	0	0	0	1	0	0	0	1	1	1	0	0	1	0	0
1354	34838	27038	34827	27026	34850	27051	0	1	0	0	0	0	0	1	1	1	0	0	1	0	1	0	1	0	0	0	1	0	0	1	1	0
1355	15404	27036	15390	27023	15418	27050	0	0	0	0	0	0	0	0	0	1	0	1	1	0	0	0	1	0	1	0	1	0	0	0	1	0
1356	10086	27028	10071	27006	10102	27050	1	0	0	0	0	0	0	0	0	0	0	0	0	0	1	0	0	0	0	0	1	0	0	0	0	0
1357	9814	27026	9791	27003	9838	27049	1	0	0	0	0	0	0	0	0	0	0	0	0	0	1	0	0	0	0	0	0	0	0	0	0	0
1358	9934	27038	9920	27028	9949	27048	1	0	0	0	0	0	0	0	0	0	0	0	0	0	1	0	0	0	0	0	0	0	0	0	0	0
1359	13378	27032	13365	27018	13391	27046	1	0	0	0	0	0	0	0	0	0	0	0	0	0	1	0	0	0	0	0	1	0	0	0	0	0
1360	34754	27033	34739	27020	34770	27046	0	0	0	0	0	0	0	1	1	0	0	0	0	0	0	0	1	0	0	0	0	0	0	0	0	0
1361	11802	27023	11783	27001	11821	27046	0	0	1	0	0	0	0	0	0	0	0	0	0	0	1	0	0	0	0	0	0	0	0	0	0	0
1362	10136	27027	10126	27008	10146	27046	1	0	0	0	0	0	0	0	0	0	0	0	0	0	1	0	0	0	0	0	1	0	0	0	0	0
1363	15450	27033	15438	27022	15462	27045	0	0	0	0	1	0	0	1	1	1	0	1	1	0	1	0	0	0	1	1	1	0	0	1	1	0
1364	9966	27027	9953	27010	9980	27045	1	0	0	0	0	0	0	0	0	0	0	0	0	0	1	0	0	0	0	0	1	0	0	0	0	0
1365	14596	27036	14589	27029	14604	27044	0	0	0	0	0	0	0	0	0	1	0	0	0	0	0	0	1	0	0	0	0	0	0	0	0	0
1366	34850	27030	34840	27017	34861	27044	0	1	0	0	0	0	0	1	1	0	0	0	1	0	0	0	1	0	1	0	1	0	0	0	1	0
1367	31269	27032	31261	27022	31277	27042	0	0	1	0	0	0	0	0	0	0	0	0	0	0	1	0	0	0	0	0	0	0	0	0	1	0
1368	13688	27031	13676	27021	13700	27041	0	0	0	0	1	0	0	1	1	0	0	0	0	0	0	0	0	0	0	0	0	0	0	1	0	0
1369	8229	27027	8210	27013	8249	27041	0	0	1	0	0	0	0	1	0	1	0	1	1	0	1	0	1	0	1	0	1	0	0	1	1	0
1370	31212	27029	31201	27017	31224	27041	0	0	0	0	0	0	0	0	0	1	0	0	0	0	1	0	0	0	0	0	0	0	0	0	1	0
1371	13623	27023	13605	27005	13642	27041	0	0	0	0	0	0	0	0	0	0	0	0	0	0	1	0	0	0	0	0	0	0	0	0	0	0
1372	9932	27026	9919	27012	9946	27040	0	0	0	0	0	0	0	0	0	0	0	0	0	0	1	0	0	0	0	0	1	0	0	0	0	0
1373	15488	27028	15469	27017	15508	27040	0	0	1	0	0	0	0	1	1	1	0	0	0	0	1	0	0	0	1	1	1	0	0	1	0	0
1374	14729	27031	14721	27022	14737	27040	0	0	0	0	1	0	0	1	1	1	0	0	0	0	0	0	0	0	0	0	0	0	0	1	1	0
1375	11904	27026	11886	27012	11922	27040	1	0	0	0	0	0	0	0	0	0	0	0	0	0	1	0	0	0	0	0	1	0	0	0	0	0
1376	13388	27028	13371	27017	13405	27040	1	0	0	0	0	0	0	0	0	0	0	0	0	0	1	0	0	0	0	0	1	0	0	0	0	0
1377	12376	27011	12358	26986	12394	27036	1	0	0	0	0	0	0	0	0	0	0	0	0	0	1	0	0	0	0	0	0	0	0	0	0	0
1378	11513	27025	11503	27014	11523	27036	0	0	0	0	1	0	0	1	1	0	0	0	0	0	0	0	0	0	0	0	0	0	0	0	1	0
1379	11619	27027	11612	27019	11627	27035	0	0	1	0	0	0	0	0	0	0	0	0	0	0	0	0	0	0	0	0	0	0	0	0	0	0
1380	15427	27022	15416	27009	15438	27035	0	0	0	0	0	0	0	0	0	1	0	1	1	0	0	0	1	0	0	0	1	0	0	0	1	0
1381	12348	27017	12334	27000	12362	27034	0	1	0	0	0	1	0	0	0	0	0	0	1	0	1	0	1	0	0	0	0	0	0	0	0	0
1382	34824	27016	34812	27000	34837	27033	0	0	0	0	1	0	0	1	1	1	0	0	0	0	1	0	1	0	0	0	1	0	0	0	1	0
1383	8188	27018	8172	27003	8205	27033	0	0	0	0	0	0	0	1	0	1	0	0	1	0	1	0	0	0	1	1	1	0	0	1	0	0
1384	13229	27006	13207	26981	13252	27032	1	0	0	0	0	0	0	0	0	0	0	0	0	0	1	0	0	0	0	0	0	0	0	0	0	0
1385	15551	27021	15532	27011	15571	27031	0	0	1	0	0	0	0	1	0	1	0	0	0	0	1	0	0	0	1	1	1	0	0	1	1	0
1386	32425	27010	32409	26992	32442	27029	1	0	0	0	0	0	0	0	0	0	0	0	0	0	1	0	0	0	0	0	1	0	0	0	0	0
1387	15529	27017	15515	27007	15543	27028	0	0	1	0	0	0	0	1	0	1	0	0	0	0	1	0	0	0	1	1	1	0	0	1	1	0
1388	12945	27014	12930	27001	12960	27028	0	0	1	0	0	0	0	0	0	1	0	0	0	0	1	0	0	0	0	0	1	0	0	0	0	0
1389	34591	27007	34579	26986	34603	27028	0	0	0	0	1	0	0	1	1	0	0	0	0	0	0	0	0	0	0	0	0	0	0	0	1	0
1390	15516	27024	15504	27020	15529	27028	0	0	1	0	0	0	0	1	0	1	0	0	0	0	1	0	0	0	1	1	1	0	0	1	0	0
1391	14054	27013	14039	27000	14069	27027	1	0	0	0	0	0	0	0	0	0	0	0	0	0	1	0	0	0	0	0	0	0	0	0	0	0
1392	15111	27012	15103	26999	15120	27026	0	1	0	0	0	0	0	0	0	1	0	0	1	0	1	0	1	0	0	0	0	0	0	0	1	0
1393	9561	27017	9554	27009	9568	27026	0	0	0	1	0	0	0	0	0	0	0	0	0	0	0	0	0	0	0	0	0	0	0	0	0	0
1394	10865	26995	10848	26965	10883	27026	1	0	0	0	0	0	0	0	0	0	0	0	0	0	1	0	0	0	0	0	0	0	0	0	0	0
1395	15462	27017	15452	27009	15472	27025	0	0	0	0	1	0	0	1	0	1	0	1	1	0	0	0	0	0	0	0	1	0	0	0	1	0
1396	31262	27016	31252	27007	31272	27025	0	0	0	0	0	0	0	0	0	0	0	0	0	0	1	0	0	0	0	0	0	0	1	0	1	0
1397	33878	27013	33869	27001	33887	27025	0	1	0	0	0	0	0	0	0	0	0	0	1	0	0	0	1	0	0	0	0	0	0	0	0	0
1398	11883	27018	11870	27013	11896	27024	1	0	0	0	0	0	0	0	0	0	0	0	0	0	1	0	0	0	0	0	0	0	0	0	0	0
1399	12645	26994	12615	26967	12676	27021	1	0	0	0	0	0	0	0	0	0	0	0	0	0	0	0	0	0	0	0	0	0	0	0	0	0
1400	32009	27006	31997	26991	32021	27021	0	0	0	0	1	0	0	1	1	1	0	0	0	0	0	0	0	0	0	0	0	0	0	0	0	0
1401	31178	27010	31161	27000	31195	27020	0	0	0	0	0	0	0	0	0	1	0	1	1	0	1	0	0	0	0	0	0	0	0	0	1	0
1402	10092	27004	10078	26990	10107	27019	1	0	0	0	0	0	0	0	0	0	0	0	0	0	1	0	0	0	0	0	1	0	0	0	1	0
1403	10417	26994	10396	26971	10438	27018	1	0	0	0	0	0	0	0	0	0	0	0	0	0	1	0	0	0	0	0	0	0	0	0	0	0
1404	11207	27004	11193	26991	11222	27018	1	0	0	0	0	0	0	0	0	0	0	0	0	0	0	0	0	0	0	0	0	0	0	0	0	0
1405	13954	27002	13940	26987	13968	27017	0	1	0	0	0	0	0	0	0	0	0	0	1	0	1	0	1	0	0	0	0	0	0	0	0	0
1406	13811	27007	13800	26998	13822	27017	1	0	0	0	0	0	0	0	0	0	0	0	0	0	1	0	0	0	0	0	1	0	0	0	1	0
1407	8214	27004	8200	26992	8228	27017	0	0	0	0	0	0	0	1	0	1	0	0	1	0	0	0	1	0	0	0	0	0	0	0	1	0
1408	32665	26999	32648	26982	32682	27017	1	0	0	0	0	0	0	0	0	0	0	0	0	0	1	0	0	0	0	0	1	0	0	0	0	0
1409	15492	27004	15476	26991	15509	27017	0	0	0	0	1	0	0	1	1	1	0	1	1	0	0	0	0	0	1	1	0	0	0	1	1	0
1410	11678	27001	11662	26986	11694	27016	0	1	0	0	0	0	0	0	0	0	0	0	0	0	0	0	1	0	0	0	0	0	0	0	1	0
1411	9802	27001	9788	26987	9816	27015	1	0	0	0	0	0	0	0	0	0	0	0	0	0	1	0	0	0	0	0	0	0	0	0	0	0
1412	10567	26992	10552	26971	10582	27014	0	0	0	0	1	0	0	1	1	0	0	0	0	0	0	0	0	0	0	0	0	0	0	0	0	0
1413	33754	27000	33742	26986	33766	27014	0	0	0	0	0	0	0	0	0	0	0	0	0	0	0	0	0	0	0	0	0	0	0	0	0	0
1414	9346	27001	9331	26991	9361	27012	0	0	0	0	0	0	0	0	1	0	0	0	0	0	0	0	0	0	0	0	0	0	0	0	1	0
1415	9050	26999	9040	26986	9060	27012	0	0	0	0	1	0	0	0	0	0	0	0	0	0	0	0	0	0	0	0	0	0	0	0	0	0
1416	9604	26998	9589	26985	9620	27012	0	0	1	0	0	0	0	0	0	0	0	0	0	0	1	0	0	0	0	0	0	0	0	0	0	0
1417	10514	26987	10492	26962	10537	27012	1	0	0	0	0	0	0	0	0	0	0	0	0	0	1	0	0	0	0	0	0	0	0	0	0	0
1418	11009	26985	10986	26960	11033	27011	1	0	0	0	0	0	0	0	0	0	0	0	0	0	1	0	0	0	0	0	1	0	0	0	0	0
1419	9973	26988	9955	26966	9991	27010	1	0	0	0	0	0	0	0	0	0	0	0	0	0	1	0	0	0	0	0	0	0	0	0	0	0
1420	8506	26998	8493	26986	8519	27010	0	1	0	0	0	0	0	0	0	0	0	0	1	0	1	0	1	0	0	0	0	0	0	0	0	0
1421	10963	26986	10948	26964	10978	27009	0	1	0	0	0	0	0	0	0	0	0	0	0	0	1	0	1	0	0	0	0	0	0	0	0	0
1422	14037	26987	14015	26966	14059	27008	1	0	0	0	0	0	0	0	0	1	0	0	0	0	1	0	0	0	0	0	1	0	0	0	0	0
1423	31604	27001	31595	26994	31613	27008	0	0	1	0	0	0	0	0	0	0	0	0	0	0	0	0	0	0	0	0	0	0	0	0	1	0
1424	8177	26993	8163	26980	8191	27007	0	0	1	0	0	0	0	1	0	1	0	0	1	0	1	0	0	0	1	1	1	0	0	1	1	0
1425	11906	26989	11893	26973	11919	27006	1	0	0	0	0	0	0	0	0	0	0	0	0	0	1	0	0	0	0	0	0	0	0	0	0	0
1426	15572	26995	15559	26985	15585	27005	0	0	1	0	0	0	0	1	0	1	0	0	0	0	1	0	0	0	1	1	1	0	0	1	1	0
1427	15535	26992	15515	26980	15555	27004	0	0	0	0	1	0	0	1	1	1	0	1	1	0	1	0	0	0	1	1	1	0	0	1	1	0
1428	9831	26989	9815	26975	9847	27004	0	0	1	0	0	0	0	0	0	0	0	0	0	0	1	0	1	0	0	0	1	0	0	0	0	0
1429	13748	26976	13725	26950	13771	27003	1	0	0	0	0	0	0	0	0	0	0	0	0	0	1	0	0	0	0	0	1	0	0	0	0	0
1430	12934	26985	12919	26969	12949	27002	0	1	0	0	0	0	0	0	0	0	0	0	0	0	0	0	1	0	0	0	0	0	0	0	0	0
1431	12812	26984	12800	26967	12825	27002	0	0	0	0	0	0	0	1	1	0	0	0	1	0	0	0	0	0	0	0	0	0	0	1	1	0
1432	12138	26988	12126	26974	12150	27002	1	0	0	0	0	0	0	0	0	0	0	0	0	0	1	0	0	0	0	0	0	0	0	0	0	0
1433	10078	26981	10066	26960	10090	27002	1	0	0	0	0	0	0	1	0	1	0	0	0	0	1	0	0	0	0	0	1	0	0	0	1	0
1434	10648	26976	10625	26951	10672	27002	1	0	0	0	0	0	0	0	0	0	0	0	0	0	1	0	0	0	0	0	1	0	0	0	0	0
1435	15622	26988	15607	26976	15637	27001	0	0	1	0	0	0	0	1	0	1	0	1	1	0	0	0	0	0	1	0	0	0	0	1	1	0
1436	34101	26982	34087	26963	34115	27001	0	0	0	0	1	0	0	1	1	1	0	0	1	1	1	0	1	0	1	0	1	0	0	1	1	0
1437	15456	26984	15439	26968	15474	27000	0	0	0	0	0	0	0	0	0	1	0	1	1	0	0	0	1	0	0	0	1	0	0	0	1	0
1438	8728	26990	8720	26982	8737	26999	0	0	1	0	0	0	0	0	0	0	0	0	0	0	1	0	0	0	0	0	1	0	0	0	0	0
1439	31244	26990	31232	26982	31256	26999	0	0	0	0	0	0	0	0	0	0	0	0	1	0	0	0	0	0	0	0	0	0	1	0	0	0
1440	8622	26985	8608	26971	8636	26999	0	1	0	0	0	1	0	0	0	1	0	0	1	0	1	0	1	0	0	0	1	0	0	0	0	0
1441	31163	26989	31152	26980	31174	26998	0	0	0	0	0	0	0	0	0	1	0	0	1	0	0	0	0	0	0	0	0	0	1	0	1	0
1442	9367	26983	9353	26970	9381	26997	0	0	0	0	1	0	0	1	1	0	0	0	0	0	0	0	0	0	0	0	0	0	0	1	0	0
1443	11834	26962	11812	26929	11857	26996	1	0	0	0	0	0	0	0	0	0	0	0	0	0	1	0	0	0	0	0	0	0	0	0	0	0
1444	34779	26986	34770	26977	34788	26996	0	1	0	0	0	0	0	0	0	0	0	0	0	0	0	0	1	0	0	0	0	0	0	0	0	0
1445	31518	26984	31507	26972	31530	26996	0	1	0	0	0	0	0	0	0	1	0	0	0	0	0	0	1	0	0	0	0	0	0	0	0	0
1446	8139	26982	8125	26970	8153	26995	0	0	1	0	0	0	0	1	0	1	0	0	0	0	1	0	0	0	1	1	1	0	0	1	0	0
1447	11308	26979	11294	26965	11323	26994	1	0	0	0	0	0	0	0	0	0	0	0	0	0	1	0	0	0	0	0	0	0	0	0	0	0
1448	13789	26982	13776	26971	13802	26993	1	0	0	0	0	0	0	0	0	0	0	0	0	0	1	0	0	0	0	0	0	0	0	0	0	0
1449	9912	26977	9899	26962	9925	26992	1	0	0	0	0	0	0	0	0	0	0	0	0	0	1	0	0	0	0	0	0	0	0	0	0	0
1450	12534	26972	12515	26953	12553	26992	1	0	0	0	0	0	0	0	0	0	0	0	0	0	1	0	0	0	0	0	1	0	0	0	0	0
1451	35169	26980	35145	26969	35193	26991	0	0	0	0	1	0	0	1	1	1	0	0	1	0	0	0	0	0	0	0	0	0	0	1	1	0
1452	12562	26978	12550	26965	12575	26991	0	0	1	0	0	0	0	0	0	0	0	0	0	0	1	0	1	0	0	0	1	0	0	0	0	0
1453	10011	26970	9991	26950	10031	26990	1	0	0	0	0	0	0	0	0	0	0	0	0	0	1	0	0	0	0	0	1	0	0	0	0	0
1454	15594	26978	15581	26967	15608	26990	0	0	1	0	0	0	0	1	0	1	0	0	0	0	1	0	0	0	1	0	0	0	0	1	0	0
1455	8497	26973	8484	26956	8511	26990	0	1	0	0	0	0	0	1	0	1	0	0	0	0	1	0	1	0	0	0	1	0	0	0	0	0
1456	13420	26960	13399	26932	13441	26989	1	0	0	0	0	0	0	0	0	0	0	0	0	0	1	0	0	0	0	0	1	0	0	0	0	0
1457	15657	26980	15643	26971	15671	26989	0	0	1	0	0	0	0	1	0	1	0	1	1	0	1	0	0	0	1	0	1	0	0	1	1	0
1458	12752	26979	12743	26969	12761	26989	1	0	0	0	0	0	0	0	0	0	0	0	0	0	1	0	0	0	0	0	1	0	0	0	0	0
1459	15512	26980	15502	26972	15522	26988	0	0	0	0	0	0	0	1	0	1	0	1	1	0	1	0	1	0	1	0	1	0	0	0	1	0
1460	35143	26979	35130	26970	35156	26988	0	1	0	0	0	0	0	1	1	0	0	0	1	0	1	0	1	0	0	0	1	0	0	1	0	0
1461	34117	26973	34102	26958	34133	26988	0	1	0	0	0	0	0	1	0	0	0	0	1	0	1	0	1	0	0	0	1	0	0	0	1	0
1462	10253	26965	10234	26945	10273	26985	1	0	0	0	0	0	0	0	0	0	0	0	0	0	1	0	0	0	0	0	1	0	0	0	0	0
1463	33792	26969	33778	26953	33807	26985	0	0	0	0	1	0	0	1	1	0	0	0	0	0	0	0	0	0	0	0	0	0	0	0	0	0
1464	12697	26975	12689	26966	12705	26984	0	0	0	1	0	0	0	0	0	0	0	0	0	0	0	0	0	0	0	0	0	0	0	0	0	0
1465	12213	26961	12196	26940	12230	26983	1	0	0	0	0	0	0	0	0	0	0	0	0	0	1	0	0	0	0	0	0	0	0	0	0	0
1466	32839	26964	32826	26947	32853	26982	0	1	0	0	0	0	0	0	0	0	0	0	0	0	1	0	1	0	0	0	0	0	0	0	0	0
1467	32897	26972	32884	26963	32911	26982	0	0	0	0	1	0	0	1	1	0	0	0	0	0	0	0	0	0	0	0	0	0	0	0	0	0
1468	33428	26972	33417	26964	33439	26981	0	0	0	0	1	0	0	1	1	0	0	0	0	0	0	0	0	0	0	0	0	0	0	1	0	0
1469	11338	26966	11328	26952	11349	26981	0	1	0	0	0	0	0	0	0	0	0	0	1	0	0	0	1	0	0	0	0	0	0	0	0	0
1470	31115	26969	31097	26958	31133	26981	0	0	0	0	0	0	0	0	0	1	0	1	0	0	1	0	0	0	0	0	0	0	0	0	1	0
1471	35127	26965	35118	26951	35137	26980	0	1	0	0	0	0	0	0	0	1	0	0	1	0	1	0	1	0	0	0	1	0	0	0	0	0
1472	15675	26972	15665	26965	15685	26980	0	0	1	0	0	0	0	1	0	1	0	1	1	0	1	0	0	0	1	0	1	0	0	1	1	0
1473	31783	26969	31766	26958	31801	26980	0	0	0	1	0	0	0	0	0	0	0	0	0	0	0	0	0	0	0	0	0	0	0	0	0	0
1474	11993	26969	11983	26958	12004	26980	0	0	1	0	0	0	0	0	0	0	0	0	0	0	0	0	0	0	0	0	0	0	0	0	0	0
1475	11483	26961	11465	26944	11502	26979	1	0	0	0	0	0	0	0	0	0	0	0	0	0	1	0	0	0	0	0	0	0	0	0	0	0
1476	32797	26968	32776	26958	32819	26979	0	0	0	0	1	0	0	1	1	0	0	0	0	0	0	0	0	0	0	0	0	0	0	1	0	0
1477	15513	26969	15499	26959	15528	26979	0	0	0	0	0	0	0	0	0	1	0	1	1	0	0	0	1	0	0	0	1	0	0	0	1	0
1478	9527	26963	9514	26947	9540	26979	0	0	0	1	0	0	0	0	0	0	0	0	0	0	0	0	0	0	0	0	0	0	0	0	0	0
1479	8135	26967	8122	26956	8149	26979	0	0	1	0	0	0	0	1	1	1	0	0	1	0	1	0	0	0	1	1	1	0	0	1	1	0
1480	14426	26964	14415	26951	14438	26978	0	0	1	0	0	0	0	0	0	1	0	0	0	0	1	0	1	1	0	0	1	0	0	0	0	0
1481	14762	26962	14750	26948	14774	26977	0	1	0	0	0	0	0	0	0	0	0	0	1	0	1	0	1	0	0	0	0	0	0	0	0	0
1482	10105	26964	10094	26951	10116	26977	0	0	1	0	0	0	0	0	0	0	0	0	0	0	1	0	0	0	0	0	1	0	0	0	0	0
1483	31266	26963	31256	26951	31277	26976	0	0	0	0	1	0	0	1	1	0	0	0	1	0	1	0	0	0	0	0	0	0	1	0	1	0
1484	10897	26962	10882	26949	10912	26975	1	0	0	0	0	0	0	0	0	0	0	0	0	0	1	0	0	0	0	0	0	0	0	0	0	0
1485	13279	26953	13260	26932	13298	26974	1	0	0	0	0	0	0	0	0	0	0	0	0	0	1	0	0	0	0	0	0	0	0	0	0	0
1486	11102	26962	11088	26951	11117	26974	0	0	1	0	0	0	0	0	0	0	0	0	0	0	1	0	1	1	0	0	0	0	0	0	0	0
1487	31653	26963	31640	26952	31666	26974	0	0	1	0	0	0	0	0	0	0	0	0	0	0	1	0	0	0	0	0	0	0	0	0	0	0
1488	34086	26964	34073	26954	34100	26974	0	0	0	0	1	0	0	1	1	1	0	1	1	1	0	0	0	0	1	0	1	0	0	1	1	0
1489	14265	26963	14254	26954	14277	26973	0	0	1	0	0	0	0	0	0	0	0	0	1	0	1	0	0	0	0	0	0	0	0	0	0	0
1490	14446	26960	14433	26949	14460	26972	0	0	1	0	0	0	0	0	0	1	0	0	0	0	1	0	1	1	0	0	0	0	0	0	0	0
1491	13494	26950	13475	26930	13513	26971	1	0	0	0	0	0	0	0	0	0	0	0	0	0	1	0	0	0	0	0	1	0	0	0	0	0
1492	9823	26956	9813	26942	9834	26971	0	0	0	0	0	0	0	0	0	0	0	0	0	0	1	0	0	0	0	0	0	0	0	0	0	0
1493	31630	26961	31620	26952	31641	26970	0	0	1	0	0	0	0	0	0	0	0	0	0	0	1	0	0	0	0	0	1	0	0	0	0	0
1494	15609	26957	15597	26944	15622	26970	0	0	0	0	1	0	0	1	1	1	0	1	1	0	0	0	0	0	1	0	0	0	0	1	1	0
1495	10518	26957	10501	26945	10535	26969	1	0	0	0	0	0	0	0	0	0	0	0	0	0	1	0	0	0	0	0	1	0	0	0	0	0
1496	31732	26944	31716	26921	31748	26967	0	1	0	0	0	0	0	0	0	0	0	0	0	0	0	0	0	0	0	0	0	0	0	0	0	0
1497	15670	26956	15656	26946	15684	26967	0	0	0	0	0	0	0	1	0	1	0	1	1	0	0	0	1	1	1	0	1	0	0	0	1	0
1498	35230	26948	35200	26930	35260	26966	1	0	0	0	0	0	0	1	0	1	0	0	0	0	1	0	0	0	0	0	0	0	0	0	1	0
1499	31079	26956	31058	26948	31100	26965	0	0	0	0	0	0	0	1	0	1	0	1	1	0	1	0	0	0	0	0	0	0	0	0	1	0
1500	12807	26949	12797	26933	12818	26965	0	0	0	0	1	0	0	1	1	1	0	0	1	0	0	0	0	0	0	0	0	0	0	1	1	0
1501	15061	26951	15048	26938	15074	26965	0	0	0	0	1	0	0	1	1	1	0	0	0	0	0	0	0	0	0	0	0	0	0	1	1	0
1502	9643	26946	9623	26928	9663	26965	0	1	0	0	0	0	0	0	0	0	0	0	0	0	0	0	1	0	0	0	0	0	0	0	0	0
1503	12532	26937	12511	26910	12554	26964	1	0	0	0	0	0	0	0	0	0	0	0	0	0	1	0	0	0	0	0	0	0	0	0	0	0
1504	31824	26950	31806	26936	31842	26964	0	1	0	0	0	0	0	0	0	0	0	0	0	0	0	0	1	0	0	0	0	0	0	0	0	0
1505	35053	26952	35044	26942	35062	26963	0	0	0	1	0	0	0	1	0	1	0	0	0	0	0	0	0	0	0	0	1	0	0	1	1	0
1506	31867	26951	31852	26939	31882	26963	0	0	0	0	1	0	0	1	1	0	0	0	1	0	0	0	0	0	0	0	0	0	0	0	0	0
1507	35145	26952	35131	26942	35159	26963	0	0	0	0	0	0	0	0	0	1	0	0	0	0	1	0	0	0	0	0	0	0	0	0	0	0
1508	13325	26947	13314	26932	13337	26963	0	0	0	0	1	0	0	1	1	0	0	0	0	0	0	0	0	0	0	0	0	0	0	0	1	0
1509	8569	26954	8557	26947	8582	26961	0	0	1	0	0	0	0	1	1	1	0	0	0	0	0	0	1	0	0	0	0	0	0	1	1	0
1510	32090	26944	32081	26929	32100	26960	0	0	0	1	0	0	0	0	0	1	0	0	0	0	0	0	0	0	0	0	0	0	0	1	0	0
1511	10225	26952	10217	26944	10234	26960	0	0	1	0	0	0	0	0	0	0	0	0	0	0	1	0	0	0	0	0	1	0	0	0	0	0
1512	12286	26930	12269	26901	12303	26960	1	0	0	0	0	0	0	0	0	0	0	0	0	0	1	0	0	0	0	0	0	0	0	0	0	0
1513	13852	26948	13839	26938	13865	26959	0	0	1	0	0	0	0	0	0	1	0	0	0	0	1	0	0	0	0	0	0	0	0	0	1	0
1514	33425	26947	33410	26936	33441	26959	0	0	0	0	1	0	0	1	1	0	0	0	0	0	0	0	0	0	0	0	0	0	0	0	0	0
1515	15559	26947	15544	26937	15574	26958	0	0	0	0	0	0	0	0	0	0	1	0	1	0	0	0	1	0	0	0	1	0	0	0	1	0
1516	10734	26935	10713	26913	10755	26958	0	0	1	0	0	0	0	0	0	0	0	0	0	0	1	0	0	0	0	0	0	0	0	0	0	0
1517	10961	26933	10939	26909	10984	26957	1	0	0	0	0	0	0	0	0	0	0	0	0	0	1	0	0	0	0	0	0	0	0	0	0	0
1518	34096	26947	34086	26938	34106	26957	0	0	0	0	1	0	0	1	1	1	0	1	1	0	0	0	0	0	0	0	1	0	0	1	1	0
1519	33099	26937	33086	26919	33112	26956	0	0	1	0	0	0	0	0	0	0	0	0	0	0	1	0	0	0	0	0	1	0	0	0	0	0
1520	11264	26931	11240	26907	11288	26956	1	0	0	0	0	0	0	0	0	0	0	0	0	0	1	0	0	0	0	0	0	0	0	0	0	0
1521	8124	26942	8112	26931	8137	26954	0	0	0	0	0	0	0	1	1	1	0	0	1	0	1	0	1	0	1	1	1	0	0	1	1	0
1522	11592	26933	11572	26912	11612	26954	1	0	0	0	0	0	0	0	0	0	0	0	0	0	1	0	0	0	0	0	0	0	0	0	0	0
1523	31059	26947	31051	26940	31067	26954	0	0	0	1	0	0	0	1	0	1	0	1	1	0	1	0	0	0	0	0	0	0	0	0	1	0
1524	15016	26940	15005	26928	15028	26953	0	0	0	0	1	0	0	1	1	1	0	0	1	0	0	0	0	0	0	0	0	0	0	1	1	0
1525	13824	26934	13809	26915	13839	26953	1	0	0	0	0	0	0	0	0	0	0	0	0	0	1	0	0	0	0	0	1	0	0	0	0	0
1526	31039	26945	31026	26939	31052	26952	0	0	0	0	0	0	0	1	0	1	0	1	1	0	1	0	0	0	0	0	0	0	0	0	1	0
1527	8616	26939	8604	26927	8628	26952	0	0	1	0	0	0	0	1	0	1	0	0	0	0	1	0	0	0	0	0	1	0	0	1	0	0
1528	10881	26935	10861	26918	10901	26952	1	0	0	0	0	0	0	0	0	0	0	0	0	0	0	0	0	0	0	0	0	0	0	0	0	0
1529	10143	26936	10128	26922	10159	26950	1	0	0	0	0	0	0	0	0	0	0	0	0	0	1	0	0	0	0	0	1	0	0	0	0	0
1530	14684	26937	14673	26925	14695	26950	0	1	0	0	0	0	0	1	0	1	0	0	0	0	0	0	1	0	0	0	0	0	0	0	0	0
1531	9789	26934	9773	26919	9805	26950	1	0	0	0	0	0	0	0	0	0	0	0	0	0	1	0	0	0	0	0	1	0	0	0	0	0
1532	31034	26942	31017	26934	31051	26950	0	0	0	0	0	0	0	1	1	1	0	1	1	0	1	0	0	0	0	0	0	0	0	1	1	0
1533	31261	26941	31249	26932	31273	26950	0	0	0	0	1	0	0	0	0	0	0	0	0	0	0	0	0	0	0	0	0	0	0	0	1	0
1534	10105	26936	10092	26923	10118	26949	0	0	1	0	0	0	0	0	0	0	0	0	0	0	1	0	0	0	0	0	1	0	0	0	0	0
1535	14003	26937	13988	26926	14018	26949	0	0	0	0	0	0	0	0	0	0	0	0	0	0	1	0	0	0	0	0	0	0	0	0	0	0
1536	15707	26938	15695	26927	15720	26949	0	0	0	0	0	0	0	1	0	1	0	1	1	0	0	0	1	0	1	0	1	0	0	1	1	0
1537	31067	26940	31055	26931	31080	26949	0	0	0	0	0	0	0	1	0	1	0	1	1	0	0	0	0	0	0	0	0	0	0	0	1	0
1538	12614	26930	12598	26912	12631	26948	0	0	0	0	0	0	0	0	0	0	0	0	0	0	0	0	0	0	0	0	0	0	0	0	0	0
1539	9076	26932	9059	26917	9093	26947	0	0	0	0	1	0	0	0	0	0	0	0	0	0	0	0	0	0	0	0	0	0	0	0	0	0
1540	15670	26938	15660	26930	15681	26947	0	1	0	0	0	0	0	1	0	1	0	1	1	0	0	0	1	1	1	0	1	0	0	0	1	0
1541	14219	26938	14212	26930	14227	26946	0	1	0	0	0	0	0	0	0	0	0	0	0	0	0	0	1	0	0	0	0	0	0	0	0	0
1542	15649	26937	15634	26928	15664	26946	0	0	0	0	1	0	0	1	1	1	0	1	1	0	0	0	1	1	0	0	1	0	0	0	1	0
1543	9567	26935	9557	26925	9578	26946	0	0	1	0	0	0	0	0	0	0	0	0	0	0	0	0	0	0	0	0	0	0	0	0	0	0
1544	33070	26933	33054	26920	33087	26946	0	0	0	1	0	0	0	0	0	0	0	0	0	0	1	0	0	0	0	0	0	0	0	0	1	0
1545	35043	26935	35033	26927	35054	26944	0	0	0	0	1	0	0	1	1	1	0	0	0	0	0	0	0	0	0	0	0	0	0	1	1	0
1546	33218	26936	33206	26928	33231	26944	0	0	0	0	1	0	0	1	1	0	0	0	0	0	0	0	0	0	0	0	0	0	0	0	0	0
1547	11637	26926	11625	26908	11650	26944	1	0	0	0	0	0	0	0	0	0	0	0	0	0	1	0	0	0	0	0	0	0	0	0	0	0
1548	10208	26931	10200	26919	10217	26943	0	0	1	0	0	0	0	0	0	0	0	0	0	0	1	0	0	0	0	0	1	0	0	0	0	0
1549	10024	26926	10013	26910	10035	26943	1	0	0	0	0	0	0	0	0	0	0	0	0	0	1	0	0	0	0	0	1	0	0	0	0	0
1550	13079	26924	13067	26906	13092	26942	1	0	0	0	0	0	0	0	0	0	0	0	0	0	1	0	0	0	0	0	0	0	0	0	0	0
1551	11131	26929	11119	26916	11143	26942	0	0	1	0	0	0	0	0	0	0	0	0	0	0	1	0	0	0	0	0	0	0	0	0	0	0
1552	10024	26921	10010	26900	10039	26942	1	0	0	0	0	0	0	0	0	0	0	0	0	0	1	0	0	0	0	0	1	0	0	0	0	0
1553	33259	26928	33248	26916	33270	26941	1	0	0	0	0	0	0	1	0	1	0	0	0	0	1	0	0	0	0	0	1	0	0	0	0	0
1554	34066	26917	34054	26896	34078	26939	0	0	0	0	1	0	0	1	1	1	0	1	1	1	0	0	0	0	1	0	1	0	0	1	1	0
1555	15577	26928	15565	26917	15590	26939	0	0	1	0	0	0	0	0	0	0	0	0	1	0	1	0	1	0	0	0	1	0	0	0	1	0
1556	15134	26926	15124	26914	15145	26938	0	0	0	0	1	0	0	0	0	1	0	0	1	0	0	0	0	0	0	0	1	0	0	0	1	0
1557	15634	26928	15616	26918	15652	26938	0	0	0	0	1	0	0	1	1	1	0	1	1	0	0	0	1	0	0	0	1	0	0	0	1	0
1558	30997	26929	30982	26920	31013	26938	0	0	0	0	0	0	0	0	0	1	0	1	1	0	1	0	0	0	0	0	0	0	0	0	1	0
1559	12170	26927	12163	26917	12178	26937	0	0	0	0	1	0	0	1	1	0	0	0	0	0	0	0	0	0	0	0	0	0	0	0	1	0
1560	31044	26931	31035	26925	31054	26937	0	0	0	0	1	0	0	1	1	1	0	0	0	0	0	0	0	0	0	0	0	0	0	0	1	0
1561	13016	26909	12995	26881	13038	26937	1	0	0	0	0	0	0	0	0	0	0	0	0	0	1	0	0	0	0	0	1	0	0	0	0	0
1562	34967	26923	34957	26910	34978	26936	0	1	0	0	0	0	0	0	0	0	0	0	1	0	0	0	1	0	0	0	0	0	0	0	0	0
1563	34546	26922	34532	26909	34560	26936	0	0	1	0	0	0	0	0	0	0	0	0	0	0	1	0	0	1	0	0	0	0	0	0	0	0
1564	9106	26923	9096	26912	9117	26935	0	0	0	0	1	0	0	1	1	0	0	0	0	0	0	0	0	0	0	0	0	0	0	0	0	0
1565	8209	26922	8199	26911	8219	26934	0	0	1	0	0	0	0	0	0	0	0	0	0	0	0	0	0	0	0	0	0	0	0	0	0	0
1566	12898	26918	12885	26903	12911	26934	0	1	0	0	0	0	0	0	0	0	0	0	1	0	1	0	1	0	0	0	0	0	0	0	0	0
1567	10054	26922	10043	26910	10066	26934	1	0	0	0	0	0	0	0	0	0	0	0	0	0	1	0	0	0	0	0	1	0	0	0	0	0
1568	11649	26899	11622	26866	11676	26933	1	0	0	0	0	0	0	0	0	0	0	0	0	0	1	0	0	0	0	0	0	0	0	0	0	0
1569	8106	26924	8094	26916	8118	26933	0	0	0	0	0	0	0	1	0	0	0	0	1	0	0	0	1	0	1	0	0	0	0	0	1	0
1570	15738	26918	15726	26905	15750	26932	0	0	0	0	0	0	0	1	0	1	0	1	1	0	1	0	0	0	1	0	1	0	0	1	1	0
1571	9800	26924	9792	26916	9808	26932	0	0	0	0	0	0	0	0	0	0	0	0	0	0	1	0	0	0	0	0	1	0	0	0	0	0
1572	31020	26925	31009	26918	31031	26932	0	0	0	1	0	0	0	1	1	1	1	0	0	0	0	0	1	0	0	0	0	0	0	0	1	0
1573	31183	26915	31173	26899	31194	26931	0	0	0	0	0	0	0	0	0	0	0	0	0	0	0	0	0	0	0	0	0	0	0	0	0	0
1574	15617	26917	15605	26905	15629	26930	0	0	0	0	0	0	0	0	0	0	0	1	1	0	0	0	1	0	0	0	1	0	0	0	0	0
1575	8796	26908	8783	26888	8810	26929	0	1	0	0	0	0	0	0	0	0	0	0	0	0	0	0	1	0	0	0	0	0	0	0	0	0
1576	35275	26914	35259	26900	35292	26929	0	0	0	0	0	0	0	0	0	1	0	0	0	0	1	0	0	0	0	0	0	0	0	0	0	0
1577	13660	26922	13649	26915	13671	26929	0	0	0	1	0	0	0	0	0	0	0	0	0	0	0	0	0	0	0	0	0	0	0	0	0	0
1578	10115	26911	10101	26894	10129	26929	1	0	0	0	0	0	0	0	0	0	0	0	0	0	1	0	0	0	0	0	1	0	0	0	1	0
1579	15698	26915	15681	26901	15716	26929	0	0	0	0	0	0	0	1	0	1	0	1	1	0	0	0	1	1	0	0	1	0	0	0	1	0
1580	32675	26910	32663	26893	32688	26928	0	1	0	0	0	0	0	0	0	0	0	0	0	0	0	0	1	0	0	0	0	0	0	0	0	0
1581	9981	26904	9964	26883	9999	26926	0	0	1	0	0	0	0	0	0	0	1	0	0	0	1	0	0	0	0	1	1	0	0	1	0	0
1582	30973	26919	30960	26912	30986	26926	0	0	0	0	0	0	0	0	0	1	0	1	1	1	1	0	0	0	0	0	0	0	0	0	1	0
1583	13055	26912	13047	26899	13063	26925	1	0	0	0	0	0	0	0	0	0	0	0	0	0	1	0	0	0	0	0	1	0	0	0	0	0
1584	10251	26907	10232	26890	10270	26925	1	0	0	0	0	0	0	0	0	0	0	0	0	0	1	0	0	0	0	0	1	0	0	0	0	0
1585	8237	26905	8220	26887	8255	26924	0	0	1	0	0	0	0	0	0	0	0	0	0	0	1	0	0	0	0	0	1	0	0	0	0	0
1586	9818	26910	9806	26898	9831	26923	0	0	0	0	0	0	0	0	0	0	0	0	0	0	1	0	0	0	0	0	0	0	0	0	0	0
1587	10041	26906	10021	26890	10061	26922	1	0	0	0	0	0	0	0	0	0	0	0	0	0	1	0	0	0	0	0	1	0	0	0	0	0
1588	31916	26905	31901	26888	31932	26922	0	0	1	0	0	0	0	0	0	0	0	0	0	0	1	0	1	0	0	0	0	0	0	0	0	0
1589	14550	26897	14530	26872	14570	26922	1	0	0	0	0	0	0	0	0	0	0	0	0	0	1	0	0	0	0	0	0	0	0	0	0	0
1590	35304	26911	35295	26902	35314	26921	0	0	0	0	0	0	0	0	0	1	0	0	0	0	1	0	0	0	0	0	0	0	0	0	0	0
1591	13913	26903	13896	26886	13930	26921	1	0	0	0	0	0	0	0	0	0	0	0	0	0	1	0	1	0	0	0	0	0	0	0	0	0
1592	10711	26891	10685	26862	10738	26921	1	0	0	0	0	0	0	0	0	0	0	0	0	0	1	0	0	0	0	0	0	0	0	0	0	0
1593	14644	26904	14631	26889	14657	26920	0	0	0	0	1	0	0	1	1	0	0	0	0	0	0	0	0	0	0	0	0	0	0	0	0	0
1594	15646	26910	15634	26900	15659	26920	0	0	0	0	1	0	0	0	0	1	0	1	1	0	0	0	0	0	1	0	0	0	0	0	1	0
1595	30978	26910	30965	26900	30992	26920	0	0	0	0	0	0	0	0	0	1	1	0	1	0	0	0	0	0	0	0	0	0	0	0	1	0
1596	14832	26903	14822	26888	14843	26919	0	1	0	0	0	0	0	0	0	1	0	0	0	0	1	0	1	0	0	0	0	0	0	0	0	0
1597	31258	26908	31250	26898	31267	26919	0	0	0	0	1	0	0	1	1	0	0	0	1	0	0	0	0	0	0	0	0	0	0	1	1	0
1598	8079	26906	8067	26894	8092	26918	0	0	0	0	1	0	0	1	1	1	0	1	1	1	1	0	0	0	1	1	1	0	0	1	1	0
1599	13519	26897	13505	26876	13534	26918	1	0	0	0	0	0	0	0	0	0	0	0	0	0	1	0	0	0	0	0	1	0	0	0	0	0
1600	9192	26902	9177	26886	9207	26918	0	0	0	1	0	0	0	0	0	0	0	0	0	0	0	0	0	0	0	0	0	0	0	0	0	0
1601	30936	26908	30920	26899	30953	26918	0	0	0	0	0	0	0	0	0	1	0	1	1	0	1	0	0	0	0	0	0	0	0	0	1	0
1602	10907	26894	10888	26871	10927	26918	1	0	0	0	0	0	0	0	0	0	0	0	0	0	1	0	0	0	0	0	1	0	0	0	1	0
1603	15676	26909	15666	26901	15687	26917	0	0	0	0	1	0	0	1	1	1	0	1	1	0	0	0	0	0	0	0	0	0	0	1	1	0
1604	15022	26897	15012	26879	15033	26916	0	1	0	0	0	0	0	0	0	1	0	0	1	0	1	0	1	0	0	0	1	0	0	0	0	0
1605	13582	26895	13572	26875	13592	26915	0	0	1	0	0	0	0	0	0	0	0	0	0	0	1	0	1	0	0	0	0	0	0	0	0	0
1606	13352	26901	13345	26888	13360	26914	0	0	0	1	0	0	0	0	0	1	0	0	0	0	0	0	0	0	0	0	0	0	0	0	1	0
1607	13542	26892	13533	26872	13551	26913	0	0	0	0	1	0	0	1	1	1	0	0	1	0	0	0	0	0	0	0	0	0	0	1	1	0
1608	9449	26898	9435	26883	9463	26913	0	0	0	0	1	0	0	1	1	0	0	0	0	0	0	0	0	0	0	0	0	0	0	1	1	0
1609	30896	26904	30880	26896	30913	26913	0	0	0	0	0	0	0	0	0	1	0	1	1	0	1	0	0	0	0	0	0	0	0	0	1	0
1610	30872	26905	30863	26897	30882	26913	0	0	0	0	0	0	0	0	0	1	0	0	1	0	1	0	0	0	1	0	0	0	1	0	1	0
1611	9079	26893	9069	26875	9089	26911	0	0	0	0	1	0	0	0	0	0	0	0	0	0	0	0	0	0	0	0	0	0	0	0	0	0
1612	8056	26898	8042	26886	8070	26911	0	0	0	0	1	0	0	1	1	1	0	1	0	1	1	0	0	0	1	1	1	0	0	1	1	0
1613	32713	26890	32693	26869	32733	26911	1	0	0	0	0	0	0	0	0	0	0	0	0	0	1	0	0	0	0	0	0	0	0	0	0	0
1614	33483	26896	33459	26881	33508	26911	1	0	0	0	0	0	0	0	0	0	0	0	0	0	1	0	0	0	0	0	1	0	0	0	0	0
1615	10280	26894	10260	26878	10300	26910	1	0	0	0	0	0	0	0	0	0	0	0	0	0	1	0	0	0	0	0	1	0	0	0	0	0
1616	14120	26886	14100	26863	14141	26910	1	0	0	0	0	0	0	0	0	0	0	0	0	0	1	0	0	0	0	0	1	0	0	0	0	0
1617	13709	26893	13697	26876	13721	26910	0	0	1	0	0	0	0	0	0	0	0	0	0	0	1	0	0	0	0	0	0	0	0	0	0	0
1618	13077	26898	13062	26887	13092	26910	1	0	0	0	0	0	0	0	0	0	0	0	0	0	1	0	0	0	0	0	1	0	0	0	0	0
1619	35102	26889	35082	26871	35122	26907	1	0	0	0	0	0	0	0	0	0	0	0	0	0	1	0	0	0	0	0	1	0	0	0	0	0
1620	9770	26893	9756	26880	9785	26907	0	0	1	0	0	0	0	0	0	0	0	0	0	0	0	0	0	0	0	0	0	0	0	0	0	0
1621	10934	26892	10921	26879	10947	26906	1	0	0	0	0	0	0	0	0	0	0	0	0	0	1	0	0	0	0	0	1	0	0	0	0	0
1622	10387	26888	10375	26871	10400	26906	1	0	0	0	0	0	0	0	0	0	0	0	0	0	1	0	0	0	0	0	1	0	0	0	0	0
1623	9230	26896	9223	26887	9237	26905	0	0	1	0	0	0	0	0	0	0	0	0	0	0	0	0	0	0	0	0	0	0	0	0	0	0
1624	14818	26893	14807	26881	14829	26905	0	1	0	0	0	0	0	0	0	1	0	0	0	0	0	0	1	0	0	0	0	0	0	0	0	0
1625	10945	26868	10920	26832	10970	26905	1	0	0	0	0	0	0	0	0	0	0	0	0	0	1	0	0	0	0	0	0	0	0	0	0	0
1626	30848	26896	30831	26887	30865	26905	0	0	0	0	0	0	0	0	0	1	0	1	1	0	1	0	0	0	0	0	0	0	0	0	1	0
1627	11978	26892	11961	26880	11995	26905	0	0	1	0	0	0	0	0	0	0	0	0	0	0	1	0	1	0	0	0	1	0	0	0	0	0
1628	34038	26895	34030	26887	34046	26904	0	0	0	0	1	0	0	1	1	0	0	1	1	1	0	0	0	0	1	1	1	0	0	1	1	0
1629	9138	26890	9128	26877	9148	26903	0	0	0	0	1	0	0	1	0	0	0	0	0	0	0	0	0	0	0	0	0	0	0	0	1	0
1630	15753	26890	15743	26878	15764	26903	0	0	1	0	0	1	0	1	0	1	0	0	0	0	1	0	0	0	1	1	0	0	0	1	0	0
1631	15645	26893	15634	26883	15656	26903	0	0	0	0	0	0	0	0	0	0	0	1	1	0	0	0	1	0	0	0	1	0	0	0	1	0
1632	32484	26893	32475	26884	32493	26902	0	0	0	1	0	0	0	1	1	0	0	0	0	0	0	0	0	0	0	0	0	0	0	0	0	0
1633	15720	26891	15711	26881	15730	26902	0	0	0	0	1	0	0	1	0	1	0	1	1	0	0	0	1	0	1	0	1	0	0	0	1	0
1634	30907	26895	30897	26888	30917	26902	0	0	0	0	0	0	0	0	0	1	0	0	1	0	0	0	0	0	0	0	0	0	0	0	1	0
1635	31078	26892	31065	26882	31092	26902	0	0	0	0	0	0	0	0	0	0	0	0	0	0	1	0	0	0	0	0	0	0	0	0	0	0
1636	35327	26887	35310	26874	35344	26901	0	0	0	0	0	0	0	0	0	1	0	0	0	0	1	0	0	0	0	0	0	0	0	0	0	0
1637	15675	26892	15663	26883	15688	26901	0	0	0	0	1	0	0	0	0	0	0	1	1	0	0	0	0	0	1	0	0	0	0	0	1	0
1638	15257	26893	15249	26885	15266	26901	0	0	0	0	0	0	0	1	0	1	0	0	0	0	0	0	0	0	0	0	0	0	0	0	0	0
1639	15103	26884	15087	26868	15120	26901	0	1	0	0	0	0	0	0	0	1	0	0	0	0	0	0	1	0	0	0	0	0	0	0	0	0
1640	34591	26891	34582	26883	34600	26899	0	0	0	0	1	0	0	1	1	0	0	0	0	0	0	0	0	0	0	0	0	0	0	0	0	0
1641	15704	26888	15689	26879	15720	26898	0	0	0	0	1	0	0	1	1	0	0	1	1	0	0	0	0	0	1	0	1	0	0	0	1	0
1642	30863	26888	30846	26878	30880	26898	0	0	0	0	0	0	0	0	0	1	0	1	1	0	0	0	0	0	0	0	0	0	0	0	1	0
1643	11737	26876	11724	26855	11751	26897	1	0	0	0	0	0	0	0	0	0	0	0	0	0	1	0	0	0	0	0	1	0	0	0	0	0
1644	12045	26877	12030	26858	12060	26897	0	1	0	0	0	1	0	0	0	0	0	0	0	0	1	0	1	0	0	0	0	0	0	0	0	0
1645	11210	26869	11193	26842	11227	26896	1	0	0	0	0	0	0	0	0	0	0	0	0	0	1	0	0	0	0	0	0	0	0	0	0	0
1646	8037	26886	8029	26877	8046	26896	0	0	0	0	1	0	0	1	1	1	0	0	0	1	1	0	0	0	1	1	1	0	0	1	1	0
1647	10517	26886	10504	26876	10530	26896	1	0	0	0	0	0	0	0	0	0	0	0	0	0	1	0	0	0	0	0	1	0	0	0	0	0
1648	13629	26874	13612	26852	13647	26896	1	0	0	0	0	0	0	0	0	0	0	0	0	0	1	0	0	0	0	0	1	0	0	0	0	0
1649	30813	26886	30796	26876	30831	26896	0	0	0	0	0	0	0	0	0	1	0	1	1	0	1	0	0	0	1	0	0	0	0	0	1	0
1650	14003	26880	13989	26866	14018	26895	0	0	0	0	1	0	0	1	1	0	0	0	0	0	1	0	0	0	0	0	0	0	0	0	1	0
1651	13794	26882	13784	26869	13805	26895	1	0	0	0	0	0	0	1	0	1	0	0	0	0	1	0	0	0	0	0	1	0	0	0	1	0
1652	8031	26885	8022	26876	8040	26895	0	0	0	0	0	0	0	1	0	1	0	0	0	1	1	0	0	0	1	1	1	0	0	1	1	0
1653	31037	26884	31024	26875	31051	26894	0	0	0	1	0	0	0	0	0	0	0	0	1	0	0	0	0	0	0	0	0	0	0	0	0	0
1654	11432	26873	11419	26853	11446	26894	0	1	0	0	0	0	0	0	0	0	0	0	0	0	1	0	1	0	0	0	0	0	0	0	0	0
1655	10199	26878	10185	26862	10214	26894	0	0	0	1	0	0	0	0	0	0	0	0	0	0	0	0	0	0	0	0	0	0	0	0	0	0
1656	31449	26888	31443	26882	31456	26894	0	0	0	1	0	0	0	0	0	0	0	0	0	0	0	0	0	0	0	0	0	0	0	0	1	0
1657	31380	26880	31370	26868	31390	26893	0	1	0	0	0	0	0	0	0	0	0	0	1	0	0	0	1	0	0	0	1	0	0	0	0	0
1658	33223	26881	33212	26870	33234	26893	0	0	0	1	0	0	0	0	0	0	0	0	0	0	0	0	0	0	0	0	0	0	0	0	0	0
1659	10341	26875	10327	26858	10356	26892	1	0	0	0	0	0	0	0	0	0	0	0	0	0	1	0	0	0	0	0	1	0	0	0	0	0
1660	9992	26875	9980	26859	10004	26892	1	0	0	0	0	0	0	0	0	0	0	0	0	0	1	0	0	0	0	0	1	0	0	0	0	0
1661	33720	26882	33710	26872	33731	26892	0	0	0	0	0	0	0	0	0	0	0	0	0	0	0	0	0	0	0	0	0	0	0	0	0	0
1662	35368	26876	35349	26861	35388	26892	0	0	0	0	0	0	0	0	0	1	0	0	0	0	1	0	0	0	0	0	0	0	0	0	0	0
1663	13960	26877	13947	26864	13973	26891	0	0	0	1	0	0	0	0	0	1	0	0	0	0	0	0	0	0	0	0	0	0	0	0	1	0
1664	13850	26880	13841	26869	13859	26891	0	0	0	1	0	0	0	0	0	1	0	0	0	0	1	0	1	0	0	0	0	0	0	0	1	0
1665	31495	26879	31486	26869	31505	26890	0	0	0	0	1	0	0	1	1	0	0	0	1	0	0	0	0	0	0	0	0	0	0	1	1	0
1666	11887	26872	11869	26854	11906	26890	0	0	0	0	1	0	0	1	1	0	0	0	0	0	0	0	0	0	0	0	0	0	0	0	0	0
1667	8981	26868	8966	26847	8997	26889	0	1	0	0	0	0	0	0	0	0	0	0	0	0	0	0	1	0	0	0	0	0	0	0	0	0
1668	31385	26871	31370	26855	31401	26887	0	1	0	0	0	0	0	0	0	0	0	0	1	0	0	0	1	0	0	0	0	0	0	0	0	0
1669	13717	26858	13694	26830	13740	26887	1	0	0	0	0	0	0	0	0	0	0	0	0	0	1	0	0	0	0	0	1	0	0	0	0	0
1670	30778	26875	30760	26865	30797	26886	0	0	0	0	0	0	0	0	0	1	0	1	1	0	0	0	0	0	0	0	0	0	0	0	1	0
1671	13865	26869	13854	26853	13877	26885	0	1	0	0	0	0	0	0	0	0	0	0	0	0	1	0	1	0	0	0	0	0	0	0	0	0
1672	8636	26868	8623	26851	8649	26885	0	0	0	0	1	0	0	1	1	1	0	0	0	0	0	0	0	0	0	0	0	0	0	1	0	0
1673	10391	26870	10378	26856	10404	26885	1	0	0	0	0	0	0	0	0	0	0	0	0	0	1	0	0	0	0	0	1	0	0	0	0	0
1674	12091	26858	12075	26832	12107	26885	1	0	0	0	0	0	0	0	0	0	0	0	0	0	1	0	0	0	0	0	0	0	0	0	0	0
1675	10315	26864	10301	26843	10330	26885	1	0	0	0	0	0	0	0	0	0	0	0	0	0	1	0	0	0	0	0	1	0	0	0	0	0
1676	12812	26868	12803	26852	12821	26884	0	0	0	0	1	0	0	1	1	1	0	0	1	0	0	0	0	0	0	0	0	0	0	1	1	0
1677	10842	26858	10817	26833	10867	26884	1	0	0	0	0	0	0	0	0	0	0	0	0	0	1	0	0	0	0	0	0	0	0	0	0	0
1678	12350	26865	12333	26846	12367	26884	0	1	0	0	0	0	0	0	0	0	0	0	0	0	1	0	1	0	0	0	0	0	0	0	0	0
1679	32600	26869	32591	26855	32610	26884	0	0	0	0	0	0	0	0	0	0	0	0	0	0	0	0	0	0	0	0	0	0	0	0	0	0
1680	30740	26874	30729	26865	30752	26883	0	0	0	0	0	0	0	0	0	1	0	1	1	0	1	0	0	0	1	0	0	0	0	1	1	0
1681	10512	26865	10499	26847	10526	26883	1	0	0	0	0	0	0	0	0	0	0	0	0	0	1	0	0	0	0	0	0	0	0	0	0	0
1682	10094	26869	10080	26855	10109	26883	0	0	1	0	0	0	0	0	0	0	0	0	0	0	1	0	0	0	0	0	1	0	0	0	0	0
1683	10159	26869	10143	26855	10176	26883	1	0	0	0	0	0	0	0	0	0	0	0	0	0	1	0	0	0	0	0	1	0	0	0	0	0
1684	30814	26875	30799	26868	30830	26882	0	0	0	0	0	0	0	0	0	1	0	1	1	0	0	0	0	0	0	0	0	0	0	0	1	0
1685	9832	26870	9825	26858	9840	26882	1	0	0	0	0	0	0	0	0	1	0	0	0	0	1	0	0	0	0	0	1	0	0	0	0	0
1686	8014	26870	8004	26860	8025	26881	0	0	1	0	0	0	0	1	0	1	0	0	1	0	1	0	0	0	1	1	1	0	0	1	1	0
1687	34675	26873	34666	26866	34685	26881	0	0	0	0	0	0	0	0	0	0	0	0	0	0	0	0	0	0	0	0	0	0	0	0	0	0
1688	34851	26863	34839	26845	34863	26881	0	0	1	0	0	0	0	0	0	0	0	0	0	0	1	0	0	0	0	0	0	0	0	0	0	0
1689	15648	26870	15635	26860	15662	26880	0	0	1	0	0	0	0	0	0	1	0	0	1	0	1	0	1	0	0	0	1	0	0	0	1	0
1690	8034	26870	8022	26860	8046	26880	0	0	1	0	0	0	0	1	0	1	0	1	1	1	1	0	1	0	1	1	1	0	0	1	1	0
1691	15693	26872	15680	26865	15707	26880	0	0	0	0	0	0	0	0	0	0	0	1	1	0	0	0	1	0	0	0	0	0	0	0	1	0
1692	11869	26869	11862	26859	11876	26880	0	0	0	0	0	0	0	0	0	0	0	0	0	0	0	0	0	0	0	0	0	0	0	0	0	0
1693	14586	26859	14576	26840	14596	26879	0	0	1	0	0	0	0	0	0	1	0	0	0	0	1	0	1	0	0	0	1	0	0	0	0	0
1694	11796	26860	11780	26841	11813	26879	1	0	0	0	0	0	0	0	0	0	0	0	0	0	1	0	0	0	0	0	1	0	0	0	0	0
1695	15737	26871	15728	26864	15747	26879	0	0	0	0	1	0	0	1	1	1	0	1	1	0	0	0	0	0	1	1	0	0	0	1	1	0
1696	13932	26856	13915	26834	13949	26878	1	0	0	0	0	0	0	0	0	0	0	0	0	0	1	0	0	0	0	0	0	0	0	0	0	0
1697	33305	26857	33281	26836	33329	26878	1	0	0	0	0	0	0	0	0	0	0	0	0	0	1	0	0	0	0	0	1	0	0	0	0	0
1698	8069	26868	8060	26861	8079	26876	0	0	0	0	0	0	0	1	0	1	0	0	1	0	0	0	0	0	0	0	0	0	0	0	1	0
1699	13231	26846	13212	26819	13251	26873	1	0	0	0	0	0	0	0	0	0	0	0	0	0	1	0	0	0	0	0	1	0	0	0	0	0
1700	35374	26862	35359	26854	35389	26871	0	0	0	0	0	0	0	0	0	1	0	1	0	0	1	0	0	0	0	0	0	0	0	0	0	0
1701	13482	26849	13467	26827	13497	26871	1	0	0	0	0	0	0	0	0	0	0	0	0	0	1	0	0	0	0	0	1	0	0	0	0	0
1702	34022	26855	34012	26839	34033	26871	0	0	0	0	1	0	0	1	1	0	0	0	1	1	0	0	0	0	1	0	1	0	0	1	0	0
1703	34016	26851	33997	26833	34035	26869	0	0	0	0	1	0	0	1	1	0	0	0	1	1	0	0	0	0	0	0	1	0	0	1	1	0
1704	34180	26858	34164	26848	34196	26869	0	0	0	1	0	0	0	0	0	0	0	0	0	0	1	0	0	0	0	0	0	0	0	0	0	0
1705	15070	26858	15059	26848	15081	26869	1	0	0	0	0	0	0	0	0	1	0	0	0	0	1	0	0	0	0	0	1	0	0	0	0	0
1706	30700	26859	30682	26849	30719	26869	0	0	0	0	0	0	0	1	0	1	0	1	1	0	1	0	0	0	1	0	0	0	0	0	1	0
1707	13566	26845	13543	26822	13590	26869	1	0	0	0	0	0	0	0	0	0	0	0	0	0	1	0	0	0	0	0	1	0	0	0	0	0
1708	15796	26852	15781	26838	15811	26867	0	0	1	0	0	0	0	1	0	1	0	0	0	0	1	0	0	0	1	0	1	0	0	1	1	0
1709	31712	26859	31704	26852	31721	26867	0	0	0	0	0	0	0	0	0	0	0	0	0	0	0	0	0	0	0	0	0	0	0	0	0	0
1710	13201	26852	13187	26837	13215	26867	0	0	0	1	0	0	0	0	0	0	0	0	0	0	1	0	0	0	0	0	0	0	0	0	0	0
1711	12588	26844	12572	26823	12604	26866	0	1	0	0	0	0	0	0	0	0	0	0	0	0	0	0	1	0	0	0	0	0	0	0	0	0
1712	14945	26851	14931	26837	14960	26866	0	0	0	0	1	0	0	1	1	1	0	0	0	0	0	0	0	0	0	0	0	0	0	1	1	0
1713	8455	26852	8439	26838	8472	26866	0	1	0	0	0	0	0	0	0	0	0	0	0	0	1	0	1	0	0	0	0	0	0	0	0	0
1714	10130	26854	10119	26843	10141	26865	1	0	0	0	0	0	0	0	0	0	0	0	0	0	1	0	0	0	0	0	1	0	0	0	0	0
1715	31616	26854	31607	26844	31625	26865	0	0	0	1	0	0	0	0	0	1	0	0	0	0	0	0	0	0	0	0	0	0	0	0	0	0
1716	15753	26851	15740	26838	15766	26865	0	0	0	0	1	0	0	1	0	1	0	1	1	0	0	0	0	0	1	0	1	0	0	1	1	0
1717	31244	26852	31232	26840	31256	26865	0	0	0	1	0	0	0	0	0	0	0	0	0	0	0	0	0	0	0	0	0	0	0	0	0	0
1718	10073	26848	10066	26832	10081	26864	1	0	0	0	0	0	0	0	0	0	0	0	0	0	1	0	0	0	0	0	1	0	0	0	1	0
1719	15481	26849	15467	26835	15496	26864	0	0	1	0	0	0	0	0	0	1	0	0	0	0	1	0	1	1	0	0	1	0	0	0	0	0
1720	30727	26856	30718	26849	30736	26864	0	0	0	0	0	0	0	0	0	1	0	1	1	0	0	0	0	0	0	0	0	0	0	0	1	0
1721	15464	26853	15455	26844	15474	26863	0	0	1	0	0	0	0	0	0	1	0	0	0	0	1	0	1	1	0	0	0	0	0	0	0	0
1722	35397	26844	35373	26825	35422	26863	0	0	0	1	0	0	0	0	0	1	0	0	0	0	1	0	0	0	0	0	0	0	0	0	0	0
1723	13665	26836	13646	26810	13685	26863	1	0	0	0	0	0	0	0	0	0	0	0	1	0	1	0	0	0	0	0	1	0	0	0	0	0
1724	9814	26849	9799	26837	9830	26862	1	0	0	0	0	0	0	0	0	0	0	0	0	0	1	0	0	0	0	0	1	0	0	0	0	0
1725	8212	26849	8198	26836	8227	26862	0	0	0	1	0	0	0	0	0	1	0	0	0	0	0	0	0	0	0	0	0	0	0	0	0	0
1726	10093	26842	10076	26822	10111	26862	1	0	0	0	0	0	0	0	0	0	0	0	0	0	1	0	0	0	0	0	1	0	0	0	0	0
1727	12366	26851	12353	26841	12380	26861	0	1	0	0	0	1	0	0	0	0	0	0	0	0	1	0	1	0	0	0	0	0	0	0	0	0
1728	15020	26856	15014	26851	15027	26861	0	0	0	0	0	0	0	0	0	1	0	0	0	0	0	0	1	0	0	0	0	0	0	0	1	0
1729	15067	26850	15059	26840	15076	26861	0	0	0	0	0	0	0	0	0	0	0	0	0	0	1	0	0	0	0	0	0	0	0	0	0	0
1730	33160	26847	33152	26833	33169	26861	1	0	0	0	0	0	0	0	0	0	0	0	0	0	1	0	0	0	0	0	1	0	0	0	0	0
1731	8025	26850	8004	26840	8046	26861	0	0	1	0	0	0	0	1	0	1	0	0	1	0	0	0	1	0	0	0	1	0	0	0	1	0
1732	11976	26846	11965	26833	11988	26860	0	0	1	0	0	0	0	0	0	0	0	0	0	0	1	0	0	0	0	0	1	0	0	0	0	0
1733	11129	26846	11120	26832	11138	26860	0	0	0	1	0	0	0	0	0	0	0	0	0	0	0	0	0	0	0	0	0	0	0	0	1	0
1734	33154	26846	33146	26834	33163	26859	1	0	0	0	0	0	0	0	0	0	0	0	0	0	1	0	0	0	0	0	1	0	0	0	0	0
1735	30681	26849	30667	26839	30695	26859	0	0	0	0	0	0	0	1	0	1	0	1	1	0	1	0	0	0	1	0	0	0	0	0	1	0
1736	33277	26848	33267	26838	33288	26859	1	0	0	0	0	0	0	0	0	0	0	0	0	0	0	0	0	0	0	0	0	0	0	0	0	0
1737	33170	26843	33161	26828	33180	26859	1	0	0	0	0	0	0	0	0	0	0	0	0	0	1	0	0	0	0	0	1	0	0	0	0	0
1738	30995	26848	30982	26839	31008	26858	0	0	0	0	0	0	0	0	0	0	0	0	0	0	0	0	0	0	0	0	0	0	0	0	0	0
1739	30965	26846	30952	26835	30979	26857	0	0	0	0	0	0	0	0	0	0	0	0	0	0	0	0	0	0	0	0	0	0	0	0	0	0
1740	10045	26838	10028	26819	10063	26857	1	0	0	0	0	0	0	0	0	0	0	0	0	0	1	0	0	0	0	0	1	0	0	0	0	0
1741	11609	26846	11599	26835	11619	26857	0	0	0	0	1	0	0	1	1	0	0	0	0	0	0	0	0	0	0	0	0	0	0	0	1	0
1742	32618	26846	32606	26836	32630	26857	0	0	0	1	0	0	0	1	0	1	0	0	0	0	0	0	0	1	0	0	1	0	0	1	1	0
1743	32159	26848	32152	26840	32167	26857	0	1	0	0	0	0	0	0	0	0	0	0	0	0	0	0	1	0	0	0	0	0	0	0	0	0
1744	8555	26843	8545	26831	8565	26856	0	0	0	0	1	0	0	1	1	0	0	0	0	0	0	0	0	0	0	0	0	0	0	0	0	0
1745	10133	26841	10118	26826	10148	26856	1	0	0	0	0	0	0	0	0	0	0	0	0	0	1	0	0	0	0	0	1	0	0	0	1	0
1746	30704	26847	30697	26839	30712	26855	0	0	0	0	0	0	0	0	0	1	0	1	1	0	0	0	0	0	0	0	0	0	0	0	1	0
1747	33263	26844	33252	26835	33275	26854	1	0	0	0	0	0	0	1	0	0	0	0	0	0	1	0	0	0	0	0	1	0	0	0	0	0
1748	11794	26839	11781	26825	11808	26854	1	0	0	0	0	0	0	0	0	0	0	0	0	0	1	0	0	0	0	0	0	0	0	0	0	0
1749	32785	26836	32771	26819	32800	26854	1	0	0	0	0	0	0	0	0	0	0	0	0	0	1	0	0	0	0	0	0	0	0	0	0	0
1750	34169	26835	34147	26818	34192	26852	1	0	0	0	0	0	0	0	0	0	0	0	0	0	1	0	0	0	0	0	1	0	0	0	0	0
1751	8588	26842	8579	26833	8598	26852	0	0	1	0	0	0	0	0	0	0	0	0	0	0	0	0	0	0	0	0	0	0	0	0	0	0
1752	13833	26838	13818	26825	13849	26851	0	1	0	0	0	0	0	0	0	0	0	0	0	0	1	0	1	0	0	0	0	0	0	0	0	0
1753	31185	26838	31178	26827	31193	26850	0	0	0	0	1	0	0	0	1	0	0	0	0	0	0	0	0	0	0	0	0	0	0	0	1	0
1754	9819	26830	9806	26810	9833	26850	1	0	0	0	0	0	0	0	0	0	0	0	0	0	1	0	0	0	0	0	1	0	0	0	0	0
1755	33419	26841	33411	26832	33428	26850	0	0	0	0	1	0	0	1	1	0	0	0	0	0	0	0	0	0	0	0	0	0	0	0	0	0
1756	9685	26839	9674	26829	9697	26850	1	0	0	0	0	0	0	0	0	0	0	0	0	0	1	0	0	0	0	0	1	0	0	0	0	0
1757	9168	26838	9160	26827	9176	26849	0	0	0	0	1	0	0	1	1	0	0	0	1	0	0	0	0	0	0	0	0	0	0	1	1	0
1758	35197	26836	35177	26824	35217	26848	0	1	0	0	0	0	0	0	0	0	0	0	0	0	0	0	0	0	0	0	0	0	0	0	0	0
1759	31031	26833	31017	26818	31045	26848	0	1	0	0	0	0	0	1	1	0	0	0	1	0	0	0	0	0	0	0	0	0	0	0	1	0
1760	32648	26836	32639	26825	32657	26847	0	0	0	1	0	0	0	1	0	1	0	0	1	0	0	0	0	0	0	0	1	0	0	1	1	0
1761	8622	26836	8614	26825	8631	26847	0	1	0	0	0	0	0	0	0	0	0	0	0	0	0	0	1	0	0	0	0	0	0	0	0	0
1762	13471	26826	13451	26805	13492	26847	1	0	0	0	0	0	0	0	0	0	0	0	0	0	1	0	0	0	0	0	1	0	0	0	0	0
1763	30658	26835	30645	26824	30671	26847	0	0	0	0	0	0	0	0	0	1	1	1	1	1	0	0	0	0	0	0	1	0	0	0	1	0
1764	9838	26831	9825	26815	9852	26847	0	0	0	0	0	0	0	0	0	0	0	0	0	0	1	0	0	0	0	0	1	0	0	0	0	0
1765	34839	26838	34826	26830	34853	26846	0	0	0	0	1	0	0	1	1	0	0	0	0	0	0	0	0	0	0	0	0	0	0	0	0	0
1766	34958	26830	34949	26814	34968	26846	0	0	0	0	1	0	0	1	1	0	0	0	0	0	0	0	0	0	0	0	0	0	0	1	1	0
1767	7962	26833	7946	26821	7979	26846	0	0	1	0	0	0	0	1	0	1	0	0	1	0	1	0	0	0	1	1	1	0	0	1	1	0
1768	12346	26824	12329	26803	12364	26846	1	0	0	0	0	0	0	0	0	0	0	0	0	0	1	0	0	0	0	0	0	0	0	0	0	0
1769	9140	26832	9128	26818	9153	26846	0	0	0	0	1	0	0	1	1	0	0	0	0	0	0	0	0	0	0	0	0	0	0	0	0	0
1770	15596	26837	15586	26829	15607	26845	0	0	0	0	0	0	0	0	0	1	0	0	1	0	0	0	1	0	0	0	1	0	0	0	0	0
1771	9944	26828	9935	26813	9953	26843	1	0	0	0	0	0	0	0	0	0	0	0	0	0	1	0	0	0	0	0	0	0	0	0	0	0
1772	30630	26833	30614	26824	30646	26842	0	0	0	0	0	0	0	0	0	1	0	1	1	1	1	0	0	0	1	0	0	0	0	1	1	0
1773	12456	26826	12442	26810	12470	26842	0	1	0	0	0	0	0	0	0	0	0	0	0	0	1	0	1	0	0	0	0	0	0	0	0	0
1774	32749	26829	32737	26817	32761	26841	0	0	0	1	0	0	0	0	0	1	0	0	0	0	0	0	0	0	0	0	0	0	0	0	0	0
1775	9774	26820	9757	26800	9791	26841	1	0	0	0	0	0	0	0	0	0	0	0	0	0	1	0	0	0	0	0	0	0	0	0	0	0
1776	13886	26820	13868	26800	13905	26840	1	0	0	0	0	0	0	0	0	0	0	0	0	0	1	0	0	0	0	0	0	0	0	0	0	0
1777	33506	26826	33492	26814	33520	26839	1	0	0	0	0	0	0	0	0	0	0	0	0	0	1	0	0	0	0	0	1	0	0	0	0	0
1778	14096	26830	14085	26822	14108	26839	0	1	0	0	0	0	0	0	0	0	0	0	1	0	0	0	1	0	0	0	0	0	0	0	1	0
1779	9609	26822	9594	26807	9624	26838	0	0	1	0	0	0	0	0	0	0	0	0	0	0	1	0	1	0	0	0	0	0	0	0	0	0
1780	35330	26826	35315	26814	35345	26838	0	0	0	0	0	0	0	0	0	1	0	0	0	0	0	0	0	0	0	0	0	0	0	0	0	0
1781	12647	26823	12627	26810	12667	26837	1	0	0	0	0	0	0	0	0	0	0	0	0	0	0	0	0	0	0	0	0	0	0	0	0	0
1782	14089	26825	14075	26813	14104	26837	0	1	0	0	0	0	0	0	0	0	0	0	0	0	0	0	1	0	0	0	0	0	0	0	0	0
1783	15038	26829	15029	26822	15048	26837	0	0	0	0	0	0	0	0	0	1	0	0	1	0	0	0	0	0	0	0	0	0	0	0	0	0
1784	12217	26820	12205	26804	12230	26837	0	1	0	0	0	0	0	0	0	0	0	0	0	0	0	0	1	0	0	0	0	0	0	0	0	0
1785	30595	26828	30583	26820	30607	26836	0	1	0	0	0	0	0	0	0	1	0	0	1	0	1	0	0	0	1	0	1	0	1	1	1	0
1786	11166	26813	11149	26791	11183	26836	0	0	1	0	0	0	0	0	0	0	0	0	0	0	1	0	0	0	0	0	1	0	0	0	0	0
1787	8403	26826	8393	26817	8413	26836	0	0	0	0	1	0	0	1	1	0	0	0	0	0	0	0	0	0	0	0	0	0	0	0	1	0
1788	10383	26823	10371	26810	10396	26836	0	0	1	0	0	0	0	0	0	0	0	0	0	0	0	0	0	0	0	0	0	0	0	0	0	0
1789	9696	26823	9682	26811	9710	26835	1	0	0	0	0	0	0	0	0	0	0	0	0	0	1	0	0	0	0	0	1	0	0	0	0	0
1790	13970	26820	13958	26805	13983	26835	0	0	0	0	1	0	0	1	1	1	0	0	1	0	0	0	0	0	0	0	0	0	0	0	0	0
1791	33613	26811	33589	26788	33637	26835	1	0	0	0	0	0	0	0	0	0	0	0	0	0	1	0	0	0	0	0	0	0	0	0	0	0
1792	11769	26827	11762	26819	11776	26835	1	0	0	0	0	0	0	0	0	0	0	0	0	0	1	0	0	0	0	0	0	0	0	0	0	0
1793	33246	26825	33233	26816	33260	26834	0	0	0	1	0	0	0	1	1	0	0	0	0	0	0	0	0	0	0	0	0	0	0	0	1	0
1794	33988	26818	33974	26804	34002	26833	0	1	0	0	0	0	0	0	0	0	0	0	0	0	0	0	1	0	0	0	0	0	0	0	0	0
1795	13815	26811	13796	26790	13834	26833	1	0	0	0	0	0	0	0	0	0	0	0	0	0	1	0	1	0	0	0	1	0	0	0	0	0
1796	15816	26818	15805	26805	15827	26832	0	0	1	0	0	0	0	1	1	1	0	1	0	0	1	0	0	0	1	1	1	0	0	1	1	0
1797	9740	26807	9723	26782	9758	26832	1	0	0	0	0	0	0	0	0	0	0	0	0	0	1	0	0	0	0	0	0	0	0	0	0	0
1798	15019	26815	15005	26799	15033	26831	0	1	0	0	0	0	0	0	0	1	0	0	0	0	1	0	1	0	0	0	1	0	0	0	0	0
1799	15785	26818	15773	26806	15798	26831	0	0	0	0	1	0	0	1	1	1	0	1	1	1	0	0	1	0	1	0	1	0	0	1	1	0
1800	32323	26814	32305	26798	32341	26831	1	0	0	0	0	0	0	0	0	0	0	0	0	0	1	0	0	0	0	0	1	0	0	0	0	0
1801	35151	26818	35138	26806	35164	26830	0	0	0	0	1	0	0	1	1	0	0	0	1	0	0	0	0	0	0	0	1	0	0	1	1	0
1802	11584	26818	11577	26807	11592	26830	1	0	0	0	0	0	0	0	0	0	0	0	0	0	1	0	0	0	0	0	1	0	0	0	0	0
1803	13054	26810	13039	26792	13070	26829	1	0	0	0	0	0	0	0	0	0	0	0	0	0	1	0	0	0	0	0	0	0	0	0	0	0
1804	12646	26803	12620	26777	12673	26829	1	0	0	0	0	0	0	0	0	0	0	0	0	0	1	0	0	0	0	0	0	0	0	0	0	0
1805	13411	26802	13387	26777	13436	26828	1	0	0	0	0	0	0	0	0	0	0	0	0	0	1	0	0	0	0	0	1	0	0	0	0	0
1806	15821	26814	15809	26800	15833	26828	0	0	1	0	0	0	0	1	0	1	0	1	0	0	1	0	0	0	1	1	1	0	0	1	1	0
1807	15239	26813	15228	26800	15250	26827	0	0	0	0	1	0	0	1	0	1	0	0	1	0	0	0	1	0	0	0	1	0	0	0	0	0
1808	10084	26806	10067	26785	10102	26827	1	0	0	0	0	0	0	0	0	0	0	0	0	0	1	0	0	0	0	0	1	0	0	0	1	0
1809	7957	26812	7943	26797	7971	26827	0	0	1	0	0	0	0	1	0	1	0	0	1	0	1	0	1	0	1	0	1	0	0	1	1	0
1810	11654	26815	11639	26804	11670	26826	0	0	0	1	0	0	0	0	0	0	0	0	0	0	0	0	0	0	0	0	0	0	0	0	0	0
1811	10422	26798	10399	26771	10445	26826	1	0	0	0	0	0	0	0	0	0	0	0	0	0	1	0	0	0	0	0	1	0	0	0	0	0
1812	10315	26811	10297	26798	10334	26825	0	0	0	0	1	0	0	1	1	0	0	0	0	0	0	0	0	0	0	0	0	0	0	1	0	0
1813	30608	26816	30595	26807	30622	26825	0	0	0	0	0	0	0	0	0	1	0	1	1	0	1	0	0	0	0	0	0	0	0	0	1	0
1814	33593	26804	33583	26785	33603	26824	1	0	0	0	0	0	0	0	0	0	0	0	0	0	1	0	0	0	0	0	1	0	0	0	0	0
1815	8603	26812	8590	26801	8617	26824	0	0	1	0	0	0	0	0	0	0	0	0	0	0	1	0	1	1	0	0	0	0	0	0	0	0
1816	33053	26811	33038	26799	33068	26823	0	0	0	0	0	0	0	0	0	0	0	0	0	0	1	0	0	0	0	0	0	0	0	0	0	0
1817	11208	26799	11187	26776	11230	26823	0	0	1	0	0	0	0	0	0	0	0	0	0	0	1	0	0	0	0	0	1	0	0	0	0	0
1818	34989	26806	34976	26790	35002	26823	0	1	0	0	0	0	0	0	0	0	0	0	1	0	1	0	1	0	0	0	0	0	0	0	0	0
1819	8841	26808	8828	26794	8855	26822	0	1	0	0	0	0	0	1	1	0	0	0	0	0	0	0	1	0	0	0	0	0	0	1	0	0
1820	13851	26801	13832	26780	13871	26822	1	0	0	0	0	0	0	0	0	1	0	0	0	0	1	0	0	0	0	0	0	0	0	0	0	0
1821	7928	26810	7914	26798	7943	26822	0	0	1	0	0	0	0	1	0	1	0	0	1	0	1	0	0	0	1	1	1	0	0	1	1	0
1822	33545	26803	33527	26784	33564	26822	1	0	0	0	0	0	0	0	0	0	0	0	0	0	1	0	0	0	0	0	1	0	0	0	0	0
1823	8714	26812	8704	26803	8724	26821	0	0	0	0	0	0	0	0	0	0	0	0	0	0	0	0	0	0	0	0	0	0	0	0	0	0
1824	10728	26795	10707	26770	10749	26821	1	0	0	0	0	0	0	0	0	0	0	0	0	0	1	0	0	0	0	0	0	0	0	0	0	0
1825	14873	26811	14860	26802	14886	26820	0	0	0	0	1	0	0	1	1	0	0	0	1	0	0	0	0	0	0	0	0	0	0	1	1	0
1826	12104	26797	12080	26775	12128	26820	1	0	0	0	0	0	0	0	0	0	0	0	0	0	1	0	0	0	0	0	1	0	0	0	0	0
1827	31282	26807	31270	26794	31295	26820	0	0	1	0	0	0	0	0	0	0	0	0	0	0	1	0	0	0	0	0	1	0	0	0	0	0
1828	15848	26808	15834	26798	15863	26819	0	0	1	0	0	0	0	1	0	1	0	0	0	0	1	0	0	0	1	1	1	0	0	1	1	0
1829	33639	26804	33628	26790	33650	26819	1	0	0	0	0	0	0	0	0	0	0	0	0	0	1	0	0	0	0	0	1	0	0	0	0	0
1830	11521	26791	11499	26764	11544	26818	1	0	0	0	0	0	0	0	0	0	0	0	0	0	1	0	0	0	0	0	0	0	0	0	0	0
1831	35187	26808	35178	26799	35196	26818	0	0	0	1	0	0	0	0	0	1	0	0	0	0	0	0	0	0	0	0	0	0	0	0	0	0
1832	32310	26799	32296	26780	32324	26818	1	0	0	0	0	0	0	0	0	0	0	0	0	0	1	0	0	0	0	0	1	0	0	0	0	0
1833	33492	26805	33476	26792	33508	26818	1	0	0	0	0	0	0	0	0	1	0	0	0	0	1	0	0	0	0	0	1	0	0	0	0	0
1834	30727	26808	30713	26800	30741	26817	0	0	0	0	0	0	0	0	0	0	0	0	1	0	1	0	0	0	0	0	0	0	0	0	1	0
1835	31887	26796	31870	26777	31904	26816	1	0	0	0	0	0	0	0	0	0	0	0	0	0	1	0	0	0	0	0	1	0	0	0	0	0
1836	9680	26791	9666	26767	9694	26815	1	0	0	0	0	0	0	0	0	0	0	0	0	0	1	0	0	0	0	0	1	0	0	0	0	0
1837	30550	26806	30537	26797	30563	26815	0	0	0	0	0	0	0	0	0	1	0	1	1	0	0	0	0	0	1	0	0	0	0	1	1	0
1838	10593	26788	10570	26763	10616	26814	1	0	0	0	0	0	0	0	0	0	0	0	0	0	1	0	0	0	0	0	0	0	0	0	0	0
1839	11606	26787	11584	26762	11629	26813	1	0	0	0	0	0	0	0	0	0	0	0	0	0	1	0	0	0	0	0	1	0	0	0	0	0
1840	33171	26795	33156	26777	33187	26813	1	0	0	0	0	0	0	0	0	1	0	0	0	0	1	0	0	0	0	0	1	0	0	0	0	0
1841	10114	26791	10102	26771	10127	26812	1	0	0	0	0	0	0	1	0	0	0	0	0	0	1	0	0	0	0	0	1	0	0	0	1	0
1842	10791	26800	10784	26789	10799	26812	0	1	0	0	0	0	0	0	0	0	0	0	0	0	0	0	1	0	0	0	0	0	0	0	0	0
1843	15764	26798	15749	26785	15779	26811	0	0	0	0	0	0	0	0	0	1	0	0	1	0	0	0	1	0	0	0	1	0	0	0	1	0
1844	12155	26795	12139	26779	12171	26811	1	0	0	0	0	0	0	0	0	0	0	0	0	0	0	0	0	0	0	0	0	0	0	0	0	0
1845	33273	26786	33248	26762	33298	26810	1	0	0	0	0	0	0	0	0	0	0	0	0	0	1	0	0	0	0	0	1	0	0	0	0	0
1846	10005	26789	9990	26770	10020	26809	1	0	0	0	0	0	0	0	0	0	0	0	0	0	1	0	0	0	0	0	1	0	0	0	0	0
1847	33215	26788	33194	26767	33237	26809	1	0	0	0	0	0	0	0	0	0	0	0	0	0	1	0	0	0	0	0	1	0	0	0	0	0
1848	13353	26798	13344	26788	13362	26809	0	0	0	0	1	0	0	1	1	0	0	0	0	0	0	0	0	0	0	0	0	0	0	0	0	0
1849	30680	26796	30658	26784	30702	26808	0	0	1	0	0	0	0	0	0	0	0	0	1	0	1	0	0	0	0	0	0	0	0	0	1	0
1850	9644	26793	9628	26779	9661	26807	1	0	0	0	0	0	0	0	0	0	0	0	0	0	1	0	0	0	0	0	1	0	0	0	0	0
1851	14852	26795	14838	26785	14866	26806	0	0	0	0	1	0	0	1	1	1	0	0	1	0	0	0	0	0	0	0	0	0	0	1	1	0
1852	34375	26791	34359	26777	34392	26806	0	1	0	0	0	0	0	0	0	0	0	0	0	0	0	0	1	0	0	0	0	0	0	0	0	0
1853	30518	26796	30502	26787	30535	26806	0	1	0	0	0	0	0	0	0	1	0	1	1	0	0	0	0	0	1	0	0	0	0	1	1	0
1854	15795	26790	15785	26776	15806	26805	0	1	0	0	0	0	0	1	0	1	0	1	1	0	0	0	1	0	0	0	1	0	0	0	1	0
1855	9910	26792	9900	26779	9921	26805	1	0	0	0	0	0	0	0	0	0	0	0	0	0	1	0	0	0	0	0	1	0	0	0	0	0
1856	32538	26782	32527	26760	32549	26804	1	0	0	0	0	0	0	0	0	0	0	0	0	0	1	0	0	0	0	0	1	0	0	0	0	0
1857	13269	26772	13240	26741	13298	26803	1	0	0	0	0	0	0	0	0	0	0	0	0	0	1	0	0	0	0	0	0	0	0	0	0	0
1858	13653	26789	13639	26776	13667	26803	1	0	0	0	0	0	0	0	0	0	0	0	0	0	1	0	0	0	0	0	0	0	0	0	0	0
1859	30719	26796	30709	26789	30729	26803	0	0	0	0	0	0	0	0	0	0	0	0	1	0	0	0	0	1	0	0	0	0	0	0	1	0
1860	9824	26784	9804	26767	9844	26802	1	0	0	0	0	0	0	0	0	0	0	0	0	0	1	0	0	0	0	0	1	0	0	1	0	0
1861	15130	26785	15114	26769	15146	26802	0	0	0	0	1	0	0	1	1	1	0	0	1	0	1	0	1	0	0	0	1	0	0	0	1	0
1862	9180	26792	9168	26783	9192	26802	0	0	0	1	0	0	0	1	0	1	0	0	0	0	1	0	0	0	0	0	1	0	0	1	1	0
1863	32324	26788	32309	26776	32339	26801	1	0	0	0	0	0	0	0	0	0	0	0	0	0	1	0	0	0	0	0	1	0	0	0	0	0
1864	13719	26789	13706	26779	13733	26800	1	0	0	0	0	0	0	0	0	0	0	0	0	0	1	0	0	0	0	0	1	0	0	0	0	0
1865	30519	26790	30502	26781	30536	26800	0	0	0	0	0	0	0	0	0	1	1	1	1	0	0	0	0	0	1	0	0	0	0	0	1	0
1866	15848	26788	15833	26778	15863	26799	0	0	0	0	0	0	0	1	1	1	0	0	0	0	1	0	0	0	1	1	1	0	0	1	1	0
1867	9972	26787	9960	26776	9984	26799	1	0	0	0	0	0	0	0	0	0	0	0	0	0	1	0	0	0	0	0	1	0	0	0	0	0
1868	31048	26791	31036	26783	31061	26799	0	0	0	0	1	0	0	1	1	0	0	0	0	0	0	0	0	0	0	0	0	0	0	0	1	0
1869	9767	26787	9758	26777	9776	26798	0	0	0	0	0	0	0	0	0	0	0	0	0	0	1	0	0	0	0	0	1	0	0	0	0	0
1870	14815	26790	14802	26782	14829	26798	0	0	0	0	1	0	0	1	1	1	0	0	0	0	0	0	0	0	0	0	0	0	0	1	0	0
1871	14886	26788	14872	26779	14900	26798	0	0	0	0	1	0	0	1	1	1	0	0	1	0	0	0	0	0	0	0	0	0	0	0	1	0
1872	15188	26784	15177	26770	15200	26798	0	0	0	0	1	0	0	0	0	0	0	0	0	0	0	0	0	0	0	0	0	0	0	0	0	0
1873	33331	26778	33313	26759	33350	26797	0	0	0	0	1	0	0	1	1	0	0	0	0	0	0	0	0	0	0	0	0	0	0	1	0	0
1874	33387	26777	33375	26759	33400	26796	1	0	0	0	0	0	0	0	0	0	0	0	0	0	1	0	0	0	0	0	1	0	0	0	0	0
1875	35472	26783	35458	26771	35486	26795	0	0	0	0	0	0	0	0	0	1	0	0	0	0	1	0	0	0	0	0	0	0	0	0	0	0
1876	10468	26776	10453	26758	10484	26795	0	0	0	1	0	0	0	1	0	1	0	0	1	0	0	0	0	0	0	0	0	0	0	0	1	0
1877	14360	26781	14348	26768	14373	26795	0	0	0	1	0	0	0	0	0	1	0	0	1	0	1	0	0	0	0	0	1	0	0	0	0	0
1878	8280	26787	8273	26780	8287	26795	0	0	1	0	0	0	0	0	0	0	0	0	0	0	0	0	0	0	0	0	0	0	0	0	0	0
1879	32613	26771	32596	26748	32630	26794	1	0	0	0	0	0	0	0	0	0	0	0	0	0	1	0	0	0	0	0	1	0	0	0	0	0
1880	10514	26771	10491	26749	10537	26794	1	0	0	0	0	0	0	0	0	0	0	0	0	0	1	0	0	0	0	0	0	0	0	0	0	0
1881	13799	26769	13775	26746	13823	26793	1	0	0	0	0	0	0	0	0	0	0	0	0	0	1	0	0	0	0	0	0	0	0	0	0	0
1882	33160	26775	33144	26758	33176	26793	1	0	0	0	0	0	0	0	0	0	0	0	0	0	1	0	0	0	0	0	0	0	0	0	0	0
1883	14796	26780	14784	26769	14809	26792	0	0	0	0	1	0	0	1	1	1	0	0	1	0	0	0	0	0	0	0	0	0	0	1	1	0
1884	32469	26775	32455	26760	32483	26791	1	0	0	0	0	0	0	0	0	0	0	0	0	0	1	0	0	0	0	0	1	0	0	0	0	0
1885	9906	26775	9894	26760	9919	26791	1	0	0	0	0	0	0	0	0	0	0	0	0	0	1	0	0	0	0	0	1	0	0	0	0	0
1886	14021	26778	14006	26766	14036	26790	0	0	0	0	0	0	0	0	0	0	0	0	0	0	0	0	0	0	0	0	0	0	0	0	0	0
1887	30784	26775	30772	26761	30796	26790	0	1	0	0	0	0	0	0	0	0	0	0	1	0	1	0	1	0	0	0	0	0	0	0	0	0
1888	15822	26777	15810	26764	15835	26790	0	0	0	0	0	0	0	1	0	1	0	1	1	0	0	0	1	0	1	0	1	0	0	0	1	0
1889	7899	26778	7884	26767	7914	26790	0	0	1	0	0	0	0	1	0	1	0	1	1	0	1	0	1	0	1	1	1	0	0	1	1	0
1890	32561	26771	32544	26755	32579	26788	1	0	0	0	0	0	0	0	0	0	0	0	0	0	1	0	0	0	0	0	1	0	0	0	0	0
1891	30874	26772	30862	26757	30887	26788	0	0	0	0	0	0	0	1	1	1	0	0	1	0	1	0	0	0	0	0	0	0	0	0	1	0
1892	9790	26766	9771	26745	9809	26788	1	0	0	0	0	0	0	0	0	0	0	0	0	0	1	0	0	0	0	0	1	0	0	0	0	0
1893	10457	26775	10446	26762	10468	26788	0	0	0	1	0	0	0	1	0	1	0	0	0	0	1	0	0	1	1	0	1	0	0	1	0	0
1894	10432	26775	10416	26764	10449	26787	1	0	0	0	0	0	0	0	0	0	0	0	0	0	1	0	0	0	0	0	1	0	0	0	0	0
1895	9934	26770	9920	26753	9949	26787	1	0	0	0	0	0	0	0	0	0	0	0	0	0	1	0	0	0	0	0	1	0	0	0	0	0
1896	35095	26776	35079	26765	35111	26787	0	0	1	0	0	0	0	0	0	0	0	0	0	0	1	0	0	0	0	0	1	0	0	0	0	0
1897	30887	26779	30878	26772	30896	26786	0	0	0	0	0	0	0	0	0	1	0	0	0	0	1	0	0	0	0	0	0	0	0	0	0	0
1898	32466	26764	32453	26742	32480	26786	1	0	0	0	0	0	0	0	0	0	0	0	0	0	1	0	0	0	0	0	1	0	0	0	0	0
1899	10943	26767	10930	26751	10957	26784	1	0	0	0	0	0	0	0	0	0	0	0	0	0	1	0	0	0	0	0	1	0	0	0	0	0
1900	35414	26776	35406	26769	35422	26784	0	0	0	0	0	0	0	0	0	1	0	0	0	0	0	0	0	0	0	0	0	0	0	0	0	0
1901	9182	26774	9173	26764	9192	26784	0	0	0	1	0	0	0	1	0	0	0	0	0	0	1	0	0	0	0	0	0	0	0	0	1	0
1902	11677	26748	11648	26715	11707	26782	1	0	0	0	0	0	0	0	0	0	0	0	0	0	0	0	0	0	0	0	0	0	0	0	0	0
1903	34876	26765	34853	26749	34900	26781	0	0	0	0	1	0	0	1	1	0	0	0	0	0	0	0	0	0	0	0	0	0	0	0	0	0
1904	31216	26770	31208	26759	31225	26781	0	1	0	0	0	0	0	1	1	0	0	0	1	0	0	0	1	0	0	0	1	0	0	0	1	0
1905	9872	26756	9852	26733	9892	26780	1	0	0	0	0	0	0	0	0	0	0	0	0	0	1	0	0	0	0	0	1	0	0	0	0	0
1906	34516	26763	34506	26747	34527	26780	0	0	0	0	0	0	0	1	1	0	0	0	0	0	0	0	0	0	0	0	0	0	0	0	0	0
1907	15849	26767	15835	26755	15863	26779	0	0	0	0	1	0	0	1	1	1	0	1	1	0	1	0	0	0	1	1	1	0	0	1	1	0
1908	11170	26760	11157	26742	11184	26779	1	0	0	0	0	0	0	0	0	0	0	0	0	0	1	0	0	0	0	0	0	0	0	0	0	0
1909	33631	26763	33615	26748	33648	26779	0	1	0	0	0	0	0	0	0	0	0	0	1	0	0	0	1	0	0	0	0	0	0	0	0	0
1910	9386	26755	9367	26732	9405	26778	1	0	0	0	0	0	0	0	0	0	0	0	0	0	1	0	0	0	0	0	1	0	0	0	0	0
1911	30706	26767	30691	26757	30721	26778	0	0	0	0	0	0	0	0	0	0	0	0	1	0	1	0	0	0	0	0	0	0	0	0	1	0
1912	11447	26755	11429	26733	11465	26778	1	0	0	0	0	0	0	0	0	0	0	0	0	0	1	0	0	0	0	0	1	0	0	0	0	0
1913	34821	26759	34803	26743	34839	26776	0	1	0	0	0	0	0	0	0	0	0	0	0	0	0	0	1	0	0	0	0	0	0	0	0	0
1914	7864	26766	7850	26757	7879	26776	0	0	1	0	0	0	0	1	0	1	0	0	1	0	1	0	1	0	1	1	1	0	0	1	1	0
1915	35491	26766	35476	26756	35506	26776	0	0	0	0	0	0	0	0	0	1	1	0	0	0	1	0	0	0	0	0	0	0	0	0	0	0
1916	33490	26765	33477	26754	33504	26776	1	0	0	0	0	0	0	0	0	0	0	0	0	0	1	0	0	0	0	0	1	0	0	0	0	0
1917	9761	26763	9750	26752	9772	26775	0	0	0	0	0	0	0	0	0	0	0	0	0	0	1	0	0	0	0	0	1	0	0	0	0	0
1918	10578	26752	10562	26730	10595	26775	1	0	0	0	0	0	0	0	0	0	0	0	0	0	1	0	0	0	0	0	0	0	0	0	0	0
1919	33349	26761	33331	26747	33368	26775	1	0	0	0	0	0	0	0	0	0	0	0	0	0	1	0	0	0	0	0	1	0	0	0	0	0
1920	15096	26762	15083	26750	15109	26775	0	1	0	0	0	0	0	1	0	1	0	0	1	0	1	0	1	0	0	0	1	0	0	0	1	0
1921	31360	26762	31352	26751	31369	26773	0	1	0	0	0	0	0	0	0	0	0	0	0	0	0	0	1	0	0	0	0	0	0	0	0	0
1922	10301	26761	10286	26749	10317	26773	1	0	0	0	0	0	0	0	0	0	0	0	0	0	1	0	0	0	0	0	1	0	0	0	0	0
1923	33935	26752	33914	26732	33956	26773	1	0	0	0	0	0	0	0	0	0	0	0	1	0	1	0	0	0	0	0	1	0	0	0	0	0
1924	30922	26765	30913	26758	30932	26772	0	0	0	0	1	0	0	0	0	0	0	0	0	0	0	0	0	0	0	0	0	0	0	0	0	0
1925	15879	26760	15866	26748	15892	26772	0	0	0	0	1	0	0	1	1	1	0	0	1	0	1	0	0	0	1	1	1	0	0	1	1	0
1926	33667	26752	33650	26733	33684	26771	1	0	0	0	0	0	0	0	0	0	0	0	0	0	1	0	0	0	0	0	1	0	0	0	0	0
1927	12231	26750	12214	26730	12249	26771	0	1	0	0	0	0	0	0	0	0	0	0	1	0	0	0	1	0	0	0	0	0	0	0	0	0
1928	9960	26751	9946	26731	9974	26771	1	0	0	0	0	0	0	0	0	0	0	0	0	0	1	0	0	0	0	0	1	0	0	0	0	0
1929	32397	26757	32382	26744	32413	26771	1	0	0	0	0	0	0	0	0	0	0	0	0	0	1	0	0	0	0	0	1	0	0	0	0	0
1930	7903	26762	7891	26755	7916	26770	0	0	0	0	0	0	0	1	0	1	0	1	1	0	0	0	1	0	0	0	0	0	0	0	1	0
1931	31230	26760	31218	26750	31242	26770	0	1	0	0	0	0	0	0	0	0	0	0	1	0	1	0	1	0	0	0	1	0	0	0	1	0
1932	32713	26761	32698	26753	32729	26769	1	0	0	0	0	0	0	0	0	0	0	0	0	0	0	0	0	0	0	0	0	0	0	0	0	0
1933	34574	26754	34560	26739	34589	26769	0	0	1	0	0	0	0	0	0	0	0	0	0	0	1	0	1	1	0	0	1	0	0	0	0	0
1934	11489	26758	11477	26748	11501	26768	0	0	1	0	0	0	0	0	0	0	0	0	0	0	0	0	0	0	0	0	0	0	0	0	0	0
1935	33210	26760	33201	26753	33220	26767	1	0	0	0	0	0	0	0	0	0	0	0	0	0	1	0	0	0	0	0	1	0	0	0	0	0
1936	31164	26751	31150	26736	31179	26767	0	1	0	0	0	0	0	0	0	0	0	0	1	0	0	0	1	0	0	0	0	0	0	0	0	0
1937	32988	26744	32969	26723	33008	26766	1	0	0	0	0	0	0	0	0	0	0	0	0	0	1	0	0	0	0	0	0	0	0	0	0	0
1938	32711	26741	32695	26719	32728	26764	1	0	0	0	0	0	0	0	0	0	0	0	0	0	1	0	0	0	0	0	0	0	0	0	0	0
1939	15810	26757	15800	26750	15821	26764	0	0	1	0	0	0	0	0	0	0	0	0	0	0	1	0	0	0	0	0	0	0	0	0	0	0
1940	9735	26747	9720	26732	9750	26763	1	0	0	0	0	0	0	0	0	0	0	0	0	0	1	0	0	0	0	0	0	0	0	0	0	0
1941	7874	26749	7858	26735	7890	26763	0	0	0	0	0	0	0	1	0	1	0	1	1	0	0	0	1	0	1	0	1	0	0	0	1	0
1942	8667	26750	8652	26739	8682	26762	0	0	0	0	1	0	0	1	1	1	0	0	0	0	0	0	0	0	0	0	0	0	0	0	0	0
1943	14090	26746	14075	26730	14105	26762	1	0	0	0	0	0	0	0	0	0	0	0	0	0	1	0	0	0	0	0	1	0	0	0	0	0
1944	14641	26750	14631	26740	14652	26760	0	0	0	1	0	0	0	0	0	0	0	0	0	0	0	0	0	0	0	0	0	0	0	0	0	0
1945	14218	26740	14206	26720	14231	26760	0	1	0	0	0	0	0	0	0	0	0	0	0	0	0	0	1	0	0	0	0	0	0	0	0	0
1946	10451	26745	10439	26732	10463	26759	0	0	0	1	0	0	0	1	0	0	0	0	0	0	1	0	0	0	0	0	0	0	0	0	0	0
1947	11819	26738	11801	26719	11837	26758	1	0	0	0	0	0	0	0	0	0	0	0	0	0	1	0	0	0	0	0	0	0	0	0	0	0
1948	14345	26739	14334	26722	14356	26757	0	1	0	0	0	1	0	0	0	1	0	0	1	0	1	0	1	0	0	0	1	0	0	0	0	0
1949	8375	26743	8361	26729	8389	26757	0	0	0	0	1	0	0	1	1	0	0	0	0	0	0	0	0	0	0	0	0	0	0	0	0	0
1950	30397	26747	30379	26738	30416	26756	0	0	0	0	0	0	0	0	0	1	0	1	1	0	0	0	0	0	1	0	0	0	0	0	1	0
1951	13196	26745	13187	26735	13205	26756	0	0	1	0	0	0	0	0	0	0	0	0	0	0	1	0	0	0	0	0	0	0	0	0	0	0
1952	10848	26740	10838	26725	10858	26756	0	0	0	0	1	0	0	1	1	0	0	0	0	0	0	0	0	0	0	0	0	0	0	1	1	0
1953	32441	26737	32421	26719	32462	26756	1	0	0	0	0	0	0	0	0	0	0	0	0	0	1	0	0	0	0	0	1	0	0	0	0	0
1954	32507	26735	32489	26715	32526	26756	1	0	0	0	0	0	0	0	0	0	0	0	0	0	1	0	0	0	0	0	1	0	0	0	0	0
1955	32680	26729	32659	26702	32701	26756	1	0	0	0	0	0	0	0	0	0	0	0	0	0	1	0	0	0	0	0	0	0	0	0	0	0
1956	15237	26744	15225	26733	15249	26755	0	1	0	0	0	1	0	0	0	1	0	0	1	0	1	0	1	0	0	0	0	0	0	0	0	0
1957	35572	26746	35555	26738	35589	26754	0	0	0	0	0	0	0	0	0	1	0	1	0	0	1	0	0	0	0	0	0	0	0	0	0	0
1958	9604	26743	9592	26733	9617	26754	1	0	0	0	0	0	0	0	0	0	0	0	0	0	0	0	0	0	0	0	0	0	0	0	0	0
1959	11090	26743	11071	26732	11110	26754	1	0	0	0	0	0	0	0	0	0	0	0	0	0	1	0	1	0	0	0	1	0	0	0	0	0
1960	32327	26734	32312	26715	32343	26754	1	0	0	0	0	0	0	0	0	0	0	0	0	0	1	0	0	0	0	0	1	0	0	0	0	0
1961	30524	26741	30509	26730	30540	26753	0	0	0	0	1	0	0	1	0	0	0	0	0	0	1	0	0	0	0	0	0	0	0	0	1	0
1962	31229	26737	31214	26721	31244	26753	0	0	0	0	1	0	0	1	1	0	0	0	1	0	0	0	0	0	0	0	1	0	0	1	1	0
1963	33393	26730	33376	26707	33411	26753	1	0	0	0	0	0	0	0	0	0	0	0	0	0	1	0	0	0	0	0	1	0	0	0	0	0
1964	10298	26737	10282	26722	10315	26753	1	0	0	0	0	0	0	0	0	0	0	0	0	0	1	0	0	0	0	0	0	0	0	0	0	0
1965	32887	26739	32870	26726	32905	26752	1	0	0	0	0	0	0	0	0	0	0	0	0	0	1	0	0	0	0	0	1	0	0	0	0	0
1966	15842	26742	15830	26733	15855	26752	0	0	0	0	0	0	0	0	0	0	0	1	1	0	0	0	1	0	0	0	1	0	0	0	1	0
1967	33170	26731	33154	26711	33187	26752	1	0	0	0	0	0	0	0	0	0	0	0	0	0	1	0	0	0	0	0	1	0	0	0	0	0
1968	15232	26738	15215	26726	15249	26751	0	1	0	0	0	0	0	0	0	1	0	0	1	0	1	0	1	0	0	0	0	0	0	0	0	0
1969	33226	26733	33205	26715	33247	26751	1	0	0	0	0	0	0	0	0	0	0	0	0	0	1	0	0	0	0	0	1	0	0	0	0	0
1970	13225	26731	13212	26712	13239	26751	0	1	0	0	0	0	0	0	0	0	0	0	1	0	1	0	1	0	0	0	1	0	0	0	0	0
1971	33815	26730	33792	26709	33838	26751	1	0	0	0	0	0	0	0	0	0	0	0	0	0	1	0	0	0	0	0	1	0	0	0	0	0
1972	7832	26740	7817	26730	7847	26750	0	0	1	0	0	0	0	1	0	1	0	0	1	0	1	0	0	0	1	1	1	0	0	1	1	0
1973	10488	26715	10463	26680	10513	26750	1	0	0	0	0	0	0	0	0	0	0	0	0	0	1	0	0	0	0	0	0	0	0	0	0	0
1974	33478	26740	33470	26731	33486	26749	0	0	0	0	0	0	0	0	0	0	0	0	0	0	1	0	0	0	0	0	1	0	0	0	0	0
1975	30940	26736	30926	26724	30955	26749	0	1	0	0	0	0	0	0	0	0	0	0	0	0	1	0	1	0	0	0	0	0	0	0	0	0
1976	12796	26733	12784	26718	12808	26748	0	0	0	0	1	0	0	1	1	1	0	0	1	0	1	0	1	0	0	0	1	0	0	1	1	0
1977	15899	26734	15883	26720	15915	26748	0	0	1	0	0	0	0	1	1	1	0	1	1	0	1	0	0	0	1	1	1	0	0	1	1	0
1978	13504	26733	13494	26719	13514	26747	1	0	0	0	0	0	0	0	0	0	0	0	0	0	1	0	0	0	0	0	0	0	0	0	0	0
1979	33642	26727	33624	26707	33661	26747	1	0	0	0	0	0	0	0	0	0	0	0	0	0	1	0	0	0	0	0	1	0	0	0	0	0
1980	8048	26734	8034	26722	8063	26747	0	1	0	0	0	0	0	0	0	0	0	0	1	0	1	0	1	0	0	0	1	0	0	0	0	0
1981	34753	26739	34745	26732	34762	26747	0	0	1	0	0	0	0	0	0	0	0	0	0	0	0	0	0	0	0	0	0	0	0	0	0	0
1982	32304	26726	32288	26706	32321	26747	1	0	0	0	0	0	0	0	0	0	0	0	0	0	1	0	0	0	0	0	1	0	0	0	0	0
1983	13112	26735	13098	26724	13127	26746	0	0	0	1	0	0	0	0	0	0	0	0	0	0	0	0	0	0	0	0	0	0	0	0	0	0
1984	33457	26727	33439	26708	33475	26746	1	0	0	0	0	0	0	0	0	0	0	0	0	0	1	0	0	0	0	0	1	0	0	0	0	0
1985	31692	26722	31676	26698	31709	26746	0	0	1	0	0	0	0	1	1	0	0	0	0	0	0	0	0	0	0	0	0	0	0	0	0	0
1986	32560	26722	32544	26699	32577	26745	1	0	0	0	0	0	0	0	0	0	0	0	0	0	1	0	0	0	0	0	1	0	0	0	0	0
1987	34426	26730	34409	26715	34444	26745	0	0	1	0	0	0	0	0	0	0	0	0	0	0	1	0	0	0	0	0	1	0	0	0	0	0
1988	11876	26717	11855	26689	11898	26745	1	0	0	0	0	0	0	0	0	0	0	0	0	0	1	0	0	0	0	0	0	0	0	0	0	0
1989	15931	26731	15916	26718	15946	26744	0	0	1	0	0	1	0	1	1	1	0	0	0	0	1	0	0	0	1	1	1	0	0	1	0	0
1990	15864	26732	15850	26721	15878	26744	0	0	0	0	0	0	0	0	0	1	0	1	1	0	1	0	1	0	1	0	1	0	0	0	1	0
1991	11434	26731	11422	26720	11446	26743	1	0	0	0	0	0	0	0	0	0	0	0	0	0	1	0	0	0	0	0	1	0	0	0	0	0
1992	10412	26732	10397	26722	10427	26743	1	0	0	0	0	0	0	0	0	0	0	0	0	0	0	0	0	0	0	0	0	0	0	0	0	0
1993	30335	26731	30313	26719	30358	26743	0	0	0	0	0	0	0	1	0	1	0	1	1	0	1	0	1	0	1	0	1	0	0	1	1	0
1994	13999	26724	13984	26705	14015	26743	0	1	0	0	0	0	0	0	0	0	0	0	1	0	0	0	1	0	0	0	0	0	0	0	0	0
1995	35563	26733	35551	26724	35575	26742	0	0	0	0	0	0	0	0	0	1	1	0	0	0	0	0	0	0	0	0	0	0	0	0	0	0
1996	32755	26720	32738	26699	32773	26742	1	0	0	0	0	0	0	0	0	0	0	0	0	0	0	0	0	0	0	0	1	0	0	0	0	0
1997	33278	26721	33268	26701	33288	26741	1	0	0	0	0	0	0	1	0	1	0	0	0	0	1	0	0	0	0	0	1	0	0	0	0	0
1998	14276	26703	14249	26666	14303	26741	1	0	0	0	0	0	0	0	0	0	0	0	0	0	1	0	0	0	0	0	0	0	0	0	0	0
[truncated: 198,000+ more rows]
